# Supplementary material for: Single-cell RNA sequencing reveals a landscape and targeted treatment of ferroptosis in retinal ischemia/reperfusion injury
Source: J Neuroinflammation. 2022 Oct 26;19:261. doi: 10.1186/s12974-022-02621-9 (PMC9597965; doi:10.1186/s12974-022-02621-9)
Supplement: Supplementary file 2 — Additional file 2: Table S1. Primary antibodies and dilutions. Table S2. Primer sequences used for real-time PCR. Table S3. Numbers of each cell cluster in all single-cell RNA sequencing samples. Table S4. Raw data of clustering analysis for single-cell RNA sequencing. [file 12974_2022_2621_MOESM2_ESM.xlsx]

## Sheet: Sheet1
Table S1. Primary antibodies and dilutions
Primary antibody	Manufacture	Product size	Dilution
β-actin antibody	CST	45 kDa	WB(1:1000)
GPX4 antibody	Abcam	22 kDa	WB(1:1000)
Iba-1 antibody	Wako	/	IF(1:500)
Brn-3a antibody	Santa Cruz	43 kDa	IF(1:500)
β-tubulin antibody	Abcam	50 kDa	IF(1:1000)
CD11b, bv605	Biolegend	/	FC(1:100)
Table S2. Primer sequences used for real-time PCR
primer	Sequence
Gapdh_F	TGGCCTTCCGTGTTCCTAC
Gapdh_R	TGGCCTTCCGTGTTCCTAC
Ptgs2_F	TGGCCTTCCGTGTTCCTAC
Ptgs2_R	TGGCCTTCCGTGTTCCTAC
Slc7a11_F	TGGCCTTCCGTGTTCCTAC
Slc7a11_R	TGGCCTTCCGTGTTCCTAC
Gpx4_F	TGGCCTTCCGTGTTCCTAC
Gpx4_R	TGGCCTTCCGTGTTCCTAC
Il-1_F	TGGCCTTCCGTGTTCCTAC
Il-1_R	TGGCCTTCCGTGTTCCTAC
Il-6_F	TGGCCTTCCGTGTTCCTAC
Il-6_F	TGGCCTTCCGTGTTCCTAC
tnfa_F	TGGCCTTCCGTGTTCCTAC
tnfa_R	TGGCCTTCCGTGTTCCTAC
Ccl3_F	TGGCCTTCCGTGTTCCTAC
Ccl3_R	TGGCCTTCCGTGTTCCTAC
Ccl4_F	TGGCCTTCCGTGTTCCTAC
Ccl4_R	TGGCCTTCCGTGTTCCTAC
Table S3. Numbers of each cell cluster in all single-cell RNA sequencing samples
	ROD	CONE	CBC	RBC	AC	Mag	HC	RGC	VEC	Myeloid	Neutrophil	T&DC
I/R-1	334	585	592	168	32	836	24	27	11	6320	8035	352
I/R-2	4417	622	833	281	265	504	25	16	14	878	1898	186
I/R-3	3370	623	834	248	400	597	30	16	11	1277	3126	297
Blank-1	2974	326	945	430	322	640	16	16	18	29	8	1
Blank-2	2485	313	1246	498	824	646	25	43	27	25	4	1
Blank-3	1755	170	648	215	580	314	8	30	12	21	1	1
Table S4. Raw data of clustering analysis for single-cell RNA sequencing
	p_val	avg_log2FC	pct.1	pct.2	p_val_adj	cluster	gene
Rho	0	2.7325	0.999	0.935	0	ROD	Rho
Pdc	0	2.70169	0.911	0.478	0	ROD	Pdc
Guca1b	0	2.64039	0.869	0.353	0	ROD	Guca1b
Nr2e3	0	2.62128	0.713	0.24	0	ROD	Nr2e3
Prph2	0	2.56468	0.953	0.548	0	ROD	Prph2
Pde6b	0	2.45096	0.75	0.281	0	ROD	Pde6b
Sag	0	2.45024	0.996	0.807	0	ROD	Sag
Gnat1	0	2.44496	0.962	0.642	0	ROD	Gnat1
Pde6g	0	2.43503	0.978	0.712	0	ROD	Pde6g
Nrl	0	2.43436	0.768	0.299	0	ROD	Nrl
Rcvrn	0	2.41462	0.892	0.467	0	ROD	Rcvrn
Rom1	0	2.3148	0.978	0.7	0	ROD	Rom1
Gnb1	0	2.26551	0.937	0.677	0	ROD	Gnb1
Cnga1	0	2.23995	0.813	0.346	0	ROD	Cnga1
Fam57b	0	2.22867	0.734	0.317	0	ROD	Fam57b
Cngb1	0	2.1497	0.608	0.225	0	ROD	Cngb1
Gngt1	0	2.13893	0.975	0.756	0	ROD	Gngt1
Rdh12	0	2.08096	0.503	0.166	0	ROD	Rdh12
Pde6a	0	2.06977	0.619	0.239	0	ROD	Pde6a
Cplx4	0	2.05274	0.635	0.242	0	ROD	Cplx4
Sgk1	0	2.04908	0.582	0.264	0	ROD	Sgk1
Vax2os	0	2.00156	0.517	0.227	0	ROD	Vax2os
Guca1a	0	1.99643	0.917	0.569	0	ROD	Guca1a
Rtbdn	0	1.99339	0.679	0.264	0	ROD	Rtbdn
Pex5l	0	1.97326	0.419	0.127	0	ROD	Pex5l
Susd3	0	1.96971	0.435	0.137	0	ROD	Susd3
Vtn	0	1.96844	0.676	0.292	0	ROD	Vtn
Elovl4	0	1.96342	0.63	0.266	0	ROD	Elovl4
Agpat3	0	1.93529	0.61	0.268	0	ROD	Agpat3
Samd11	0	1.90664	0.475	0.169	0	ROD	Samd11
Slc24a1	0	1.89895	0.412	0.128	0	ROD	Slc24a1
Tulp1	0	1.89513	0.781	0.374	0	ROD	Tulp1
Unc119	0	1.89088	0.957	0.672	0	ROD	Unc119
Aipl1	0	1.88111	0.746	0.335	0	ROD	Aipl1
Pcmtd2	0	1.87465	0.465	0.181	0	ROD	Pcmtd2
Fscn2	0	1.8523	0.363	0.105	0	ROD	Fscn2
Kcnj14	0	1.80095	0.352	0.104	0	ROD	Kcnj14
Prcd	0	1.7951	0.625	0.299	0	ROD	Prcd
Nxnl2	0	1.79272	0.431	0.151	0	ROD	Nxnl2
Rp1	0	1.78206	0.525	0.222	0	ROD	Rp1
Tmem108	0	1.72904	0.339	0.124	0	ROD	Tmem108
Drd4	0	1.69099	0.452	0.186	0	ROD	Drd4
Mef2c	0	1.66735	0.277	0.083	0	ROD	Mef2c
Reep6	0	1.66381	0.366	0.139	0	ROD	Reep6
Rpgrip1	0	1.66226	0.476	0.233	0	ROD	Rpgrip1
Nxnl1	0	1.65921	0.258	0.067	0	ROD	Nxnl1
Faim	0	1.65831	0.4	0.175	0	ROD	Faim
AI847159	0	1.64348	0.375	0.14	0	ROD	AI847159
Hmgn1	0	1.61562	0.884	0.643	0	ROD	Hmgn1
Cabp4	0	1.60709	0.375	0.134	0	ROD	Cabp4
2022-03-01	0	1.60093	0.361	0.164	0	ROD	2022-03-01
Ptp4a3	0	1.59983	0.685	0.393	0	ROD	Ptp4a3
Crx	0	1.57859	0.445	0.207	0	ROD	Crx
Mir124a-1hg	0	1.55208	0.528	0.293	0	ROD	Mir124a-1hg
Ebpl	0	1.54701	0.416	0.202	0	ROD	Ebpl
Map1b	0	1.53917	0.592	0.325	0	ROD	Map1b
Rs1	0	1.50771	0.375	0.155	0	ROD	Rs1
A930003A15Rik	0	1.5051	0.57	0.28	0	ROD	A930003A15Rik
Arl6	0	1.50131	0.568	0.325	0	ROD	Arl6
Kcnb1	0	1.50011	0.394	0.184	0	ROD	Kcnb1
Neurod1	0	1.49156	0.627	0.367	0	ROD	Neurod1
Ndrg3	0	1.47907	0.385	0.204	0	ROD	Ndrg3
Gpsm2	0	1.47861	0.273	0.099	0	ROD	Gpsm2
Fam53b	0	1.47773	0.205	0.063	0	ROD	Fam53b
Tma7	0	1.47709	0.964	0.876	0	ROD	Tma7
Rnf207	0	1.4757	0.275	0.098	0	ROD	Rnf207
Tnfsf12	0	1.45397	0.351	0.156	0	ROD	Tnfsf12
Impdh1	0	1.4322	0.429	0.216	0	ROD	Impdh1
Lyar	0	1.42198	0.384	0.194	0	ROD	Lyar
Ccdc126	0	1.41894	0.282	0.108	0	ROD	Ccdc126
Hsp90aa1	0	1.41707	0.838	0.651	0	ROD	Hsp90aa1
Prom1	0	1.41696	0.441	0.218	0	ROD	Prom1
Stard7	0	1.40508	0.306	0.157	0	ROD	Stard7
Arl4d	0	1.39137	0.237	0.091	0	ROD	Arl4d
Gnb5	0	1.37242	0.435	0.253	0	ROD	Gnb5
Adipor1	0	1.36607	0.556	0.368	0	ROD	Adipor1
Fam3c	0	1.35531	0.277	0.126	0	ROD	Fam3c
Osbp2	0	1.34443	0.337	0.165	0	ROD	Osbp2
Grk1	0	1.3275	0.297	0.13	0	ROD	Grk1
Pcbp4	0	1.32123	0.485	0.296	0	ROD	Pcbp4
D1Ertd622e	0	1.29846	0.221	0.103	0	ROD	D1Ertd622e
Mpp4	0	1.29841	0.332	0.156	0	ROD	Mpp4
Alpl	0	1.29423	0.206	0.067	0	ROD	Alpl
Cst3	0	1.29278	0.928	0.785	0	ROD	Cst3
Plekhf2	0	1.29223	0.236	0.119	0	ROD	Plekhf2
Glmn	0	1.28716	0.239	0.094	0	ROD	Glmn
Atf4	0	1.28419	0.472	0.316	0	ROD	Atf4
Ankrd33	0	1.28277	0.315	0.134	0	ROD	Ankrd33
Cep164	0	1.28188	0.2	0.079	0	ROD	Cep164
Epb41l2	0	1.27837	0.37	0.221	0	ROD	Epb41l2
Rsrp1	0	1.25944	0.598	0.461	0	ROD	Rsrp1
Mir124-2hg	0	1.25901	0.63	0.386	0	ROD	Mir124-2hg
Ppp2r2b	0	1.25684	0.3	0.15	0	ROD	Ppp2r2b
Ndufs2	0	1.25471	0.47	0.332	0	ROD	Ndufs2
Grtp1	0	1.25309	0.214	0.076	0	ROD	Grtp1
Rhot1	0	1.24575	0.278	0.144	0	ROD	Rhot1
Pcare	0	1.23476	0.249	0.107	0	ROD	Pcare
Rbp3	0	1.23331	0.588	0.37	0	ROD	Rbp3
Arl3	0	1.22692	0.484	0.327	0	ROD	Arl3
Rd3	0	1.22616	0.354	0.191	0	ROD	Rd3
Fabp12	0	1.22166	0.312	0.155	0	ROD	Fabp12
Anp32e	0	1.20359	0.519	0.365	0	ROD	Anp32e
Mab21l1	0	1.20009	0.248	0.129	0	ROD	Mab21l1
Fam161a	0	1.19735	0.203	0.078	0	ROD	Fam161a
Hk2	0	1.19724	0.359	0.226	0	ROD	Hk2
Laptm4b	0	1.19693	0.454	0.289	0	ROD	Laptm4b
Hk1	0	1.18112	0.413	0.273	0	ROD	Hk1
Uckl1	0	1.16523	0.227	0.112	0	ROD	Uckl1
Gm47543	0	1.16	0.203	0.076	0	ROD	Gm47543
Smim40	0	1.15857	0.653	0.466	0	ROD	Smim40
Ankrd33b	0	1.15023	0.216	0.094	0	ROD	Ankrd33b
Casz1	0	1.13771	0.258	0.141	0	ROD	Casz1
Ldha	0	1.1269	0.841	0.71	0	ROD	Ldha
Stx3	0	1.12444	0.424	0.276	0	ROD	Stx3
Ddx5	0	1.11868	0.768	0.661	0	ROD	Ddx5
Mak	0	1.09772	0.224	0.108	0	ROD	Mak
Uqcc3	0	1.08464	0.363	0.248	0	ROD	Uqcc3
Rax	0	1.07852	0.268	0.144	0	ROD	Rax
Cdhr1	0	1.0578	0.288	0.157	0	ROD	Cdhr1
Anp32a	0	1.05769	0.588	0.487	0	ROD	Anp32a
Hist1h2bc	0	1.05383	0.586	0.45	0	ROD	Hist1h2bc
Ssu72	0	1.01045	0.514	0.425	0	ROD	Ssu72
Cirbp	0	1.00262	0.529	0.393	0	ROD	Cirbp
Slc6a6	0	0.988893	0.477	0.38	0	ROD	Slc6a6
Gpx4	0	0.954615	0.856	0.783	0	ROD	Gpx4
Ndufa4	0	0.935003	0.755	0.657	0	ROD	Ndufa4
Pkm	0	0.858324	0.911	0.863	0	ROD	Pkm
Pcbp2	0	0.846875	0.586	0.547	0	ROD	Pcbp2
Cpe	0	0.818708	0.537	0.447	0	ROD	Cpe
Atp5b	0	0.737527	0.682	0.627	0	ROD	Atp5b
Aldoa	0	0.736427	0.915	0.888	0	ROD	Aldoa
Malat1	0	0.581073	0.996	1	0	ROD	Malat1
Slc25a33	2.63e-307	1.14222	0.284	0.169	5.44e-303	ROD	Slc25a33
Chchd10	1.78e-294	0.801104	0.482	0.382	3.68e-290	ROD	Chchd10
Amer2	2.34e-291	1.10897	0.277	0.164	4.86e-287	ROD	Amer2
Tob2	2.21e-290	1.17294	0.241	0.133	4.59e-286	ROD	Tob2
Hmgb2	3.8e-289	1.13494	0.315	0.206	7.89e-285	ROD	Hmgb2
Son	8.03e-288	0.768444	0.589	0.564	1.66e-283	ROD	Son
Ybx3	4.55e-287	1.08315	0.22	0.114	9.44e-283	ROD	Ybx3
Tomm20	3.69e-280	0.795675	0.522	0.469	7.64e-276	ROD	Tomm20
Lgalsl	4.21e-268	1.04161	0.248	0.142	8.73e-264	ROD	Lgalsl
Trafd1	4.23e-265	1.11127	0.232	0.13	8.77e-261	ROD	Trafd1
Icmt	1.66e-262	1.05661	0.25	0.146	3.44e-258	ROD	Icmt
Rpl10a	6.38e-260	0.665884	0.592	0.583	1.32e-255	ROD	Rpl10a
Raly	3.14e-253	0.960391	0.411	0.333	6.51e-249	ROD	Raly
Plekhb1	6.9e-248	0.760861	0.429	0.33	1.43e-243	ROD	Plekhb1
C2cd2l	3.29e-243	1.04009	0.231	0.131	6.83e-239	ROD	C2cd2l
Guk1	2.18e-235	0.61	0.478	0.381	4.52e-231	ROD	Guk1
Mat2a	3.17e-232	1.0122	0.383	0.301	6.56e-228	ROD	Mat2a
Mfge8	3.19e-220	0.883627	0.275	0.175	6.62e-216	ROD	Mfge8
Cdk2ap2	1.81e-219	0.674739	0.511	0.46	3.75e-215	ROD	Cdk2ap2
Ybx1	1.51e-208	0.653459	0.563	0.565	3.14e-204	ROD	Ybx1
Dlg4	2.12e-203	1.01122	0.254	0.165	4.4e-199	ROD	Dlg4
Cited2	3.71e-202	1.02557	0.349	0.272	7.69e-198	ROD	Cited2
Slc31a2	2.45e-199	0.871874	0.363	0.28	5.09e-195	ROD	Slc31a2
Atp1b2	2.38e-197	0.64702	0.469	0.391	4.93e-193	ROD	Atp1b2
Slc25a5	2.27e-196	0.873582	0.444	0.407	4.7e-192	ROD	Slc25a5
Lsm14a	2.25e-193	0.950344	0.324	0.243	4.67e-189	ROD	Lsm14a
Kif1b	2.69e-192	0.981909	0.321	0.242	5.58e-188	ROD	Kif1b
Hmgn2	4.96e-188	1.06003	0.342	0.273	1.03e-183	ROD	Hmgn2
Pmm1	7.85e-185	0.959092	0.285	0.203	1.63e-180	ROD	Pmm1
Tuba1b	4.71e-182	0.714135	0.511	0.49	9.76e-178	ROD	Tuba1b
Ip6k2	6.76e-181	1.04056	0.247	0.165	1.4e-176	ROD	Ip6k2
Glo1	2.86e-179	0.741532	0.461	0.413	5.94e-175	ROD	Glo1
Msi1	2.31e-167	0.888125	0.274	0.194	4.79e-163	ROD	Msi1
Rab28	1.7e-164	0.951062	0.234	0.156	3.53e-160	ROD	Rab28
Tubb5	3.36e-160	0.680607	0.492	0.472	6.97e-156	ROD	Tubb5
Ppa1	4.43e-155	0.93501	0.254	0.18	9.19e-151	ROD	Ppa1
Camk2d	4.15e-153	0.94973	0.345	0.289	8.61e-149	ROD	Camk2d
Impg2	6e-152	0.82421	0.234	0.154	1.24e-147	ROD	Impg2
Stxbp1	6.99e-146	0.811415	0.302	0.23	1.45e-141	ROD	Stxbp1
Mapre3	6.32e-138	0.946057	0.209	0.14	1.31e-133	ROD	Mapre3
1190005I06Rik	1.29e-137	0.812956	0.278	0.206	2.68e-133	ROD	1190005I06Rik
Pde6d	9.36e-137	0.857005	0.268	0.199	1.94e-132	ROD	Pde6d
Slc17a7	5.81e-135	0.652866	0.345	0.271	1.2e-130	ROD	Slc17a7
Hnrnpu	7.44e-135	0.828177	0.39	0.356	1.54e-130	ROD	Hnrnpu
Hspb6	5.25e-131	0.764422	0.22	0.147	1.09e-126	ROD	Hspb6
Snrnp70	2.81e-126	0.797393	0.388	0.346	5.82e-122	ROD	Snrnp70
Hnrnph3	1.69e-120	0.882368	0.245	0.183	3.51e-116	ROD	Hnrnph3
Rora	6.99e-119	0.886466	0.237	0.175	1.45e-114	ROD	Rora
Zfp385a	2.37e-118	0.760225	0.309	0.25	4.92e-114	ROD	Zfp385a
Pitpnm1	4.79e-116	0.830092	0.246	0.183	9.94e-112	ROD	Pitpnm1
Slc38a3	1.21e-112	0.825451	0.248	0.186	2.51e-108	ROD	Slc38a3
Srsf3	1.61e-112	0.754562	0.415	0.404	3.33e-108	ROD	Srsf3
Rbm39	3.65e-109	0.648155	0.503	0.527	7.57e-105	ROD	Rbm39
Ddit4	2.19e-107	0.939209	0.204	0.146	4.54e-103	ROD	Ddit4
Tax1bp1	7.75e-107	0.777589	0.344	0.302	1.61e-102	ROD	Tax1bp1
Ap2a2	3.55e-103	0.901682	0.239	0.185	7.37e-99	ROD	Ap2a2
Ndufaf5	3.28e-99	0.741793	0.226	0.164	6.79e-95	ROD	Ndufaf5
Ywhae	1.82e-96	0.546005	0.509	0.535	3.78e-92	ROD	Ywhae
Got1	2.52e-96	0.744446	0.283	0.231	5.23e-92	ROD	Got1
Clstn1	6.25e-96	0.733828	0.303	0.255	1.3e-91	ROD	Clstn1
Plk5	3.11e-91	0.68658	0.254	0.196	6.44e-87	ROD	Plk5
Ccndbp1	4.37e-90	0.807429	0.209	0.156	9.06e-86	ROD	Ccndbp1
Fyco1	7.4e-87	0.843354	0.223	0.172	1.53e-82	ROD	Fyco1
Tnpo1	6.18e-86	0.780015	0.242	0.191	1.28e-81	ROD	Tnpo1
Upf3b	1.66e-81	0.853291	0.226	0.179	3.44e-77	ROD	Upf3b
Cers4	1.31e-80	0.876795	0.213	0.166	2.71e-76	ROD	Cers4
Usp2	1.03e-76	0.818996	0.202	0.155	2.14e-72	ROD	Usp2
Atp6v0e2	2.78e-73	0.68253	0.294	0.255	5.77e-69	ROD	Atp6v0e2
Opn1sw	0	5.39625	0.492	0.058	0	CONE	Opn1sw
Pde6h	0	5.36479	0.983	0.181	0	CONE	Pde6h
Opn1mw	0	4.21354	0.661	0.035	0	CONE	Opn1mw
Arr3	0	4.01153	0.665	0.035	0	CONE	Arr3
Gnat2	0	3.75086	0.715	0.052	0	CONE	Gnat2
Gngt2	0	3.52899	0.945	0.285	0	CONE	Gngt2
Pde6c	0	2.92617	0.619	0.016	0	CONE	Pde6c
Gnb3	0	2.5866	0.975	0.397	0	CONE	Gnb3
Eif3b	0	1.86746	0.449	0.083	0	CONE	Eif3b
Osgep	0	1.84395	0.47	0.104	0	CONE	Osgep
Acbd6	0	1.80476	0.46	0.095	0	CONE	Acbd6
Ppm1j	0	1.74213	0.348	0.024	0	CONE	Ppm1j
Ccdc136	0	1.71601	0.326	0.068	0	CONE	Ccdc136
Adrb1	0	1.70015	0.329	0.026	0	CONE	Adrb1
Hspb61	0	1.69448	0.575	0.147	0	CONE	Hspb6
Kcne2	0	1.67885	0.261	0.019	0	CONE	Kcne2
Pygm	0	1.67304	0.379	0.048	0	CONE	Pygm
Plekhb11	0	1.66807	0.813	0.335	0	CONE	Plekhb1
Gzmm	0	1.65588	0.368	0.067	0	CONE	Gzmm
Mylk	0	1.62987	0.33	0.024	0	CONE	Mylk
Qsox1	0	1.62575	0.377	0.057	0	CONE	Qsox1
Mpp6	0	1.59067	0.295	0.035	0	CONE	Mpp6
Gsdme	0	1.58992	0.338	0.053	0	CONE	Gsdme
Guk11	0	1.57965	0.841	0.386	0	CONE	Guk1
Rbp31	0	1.53656	0.873	0.41	0	CONE	Rbp3
Pgc	0	1.47035	0.263	0.02	0	CONE	Pgc
Cd59a	0	1.44849	0.386	0.089	0	CONE	Cd59a
Tshz2	0	1.44662	0.265	0.026	0	CONE	Tshz2
Cltb	0	1.42602	0.543	0.183	0	CONE	Cltb
Camk2b	0	1.40942	0.362	0.076	0	CONE	Camk2b
Scg3	0	1.40857	0.32	0.062	0	CONE	Scg3
Sptssa	0	1.40584	0.543	0.205	0	CONE	Sptssa
Six6	0	1.3918	0.326	0.073	0	CONE	Six6
Mgst3	0	1.38862	0.319	0.058	0	CONE	Mgst3
Rd3l	0	1.36558	0.346	0.102	0	CONE	Rd3l
Ckb	0	1.36186	0.933	0.53	0	CONE	Ckb
Tomm201	0	1.33724	0.824	0.466	0	CONE	Tomm20
Aplp1	0	1.33675	0.455	0.123	0	CONE	Aplp1
Ndufaf51	0	1.33034	0.522	0.164	0	CONE	Ndufaf5
Atp1b21	0	1.32083	0.8	0.394	0	CONE	Atp1b2
Apbb1	0	1.31413	0.455	0.149	0	CONE	Apbb1
Riiad1	0	1.31038	0.207	0.019	0	CONE	Riiad1
Slc1a2	0	1.29025	0.438	0.134	0	CONE	Slc1a2
A930003A15Rik1	0	1.28635	0.788	0.341	0	CONE	A930003A15Rik
Jam3	0	1.27591	0.254	0.04	0	CONE	Jam3
Pde6d1	0	1.25215	0.527	0.202	0	CONE	Pde6d
Parvb	0	1.22779	0.221	0.026	0	CONE	Parvb
Slc17a71	0	1.21553	0.638	0.274	0	CONE	Slc17a7
Cpe1	0	1.20143	0.831	0.454	0	CONE	Cpe
Ankrd331	0	1.19849	0.523	0.168	0	CONE	Ankrd33
Ckmt1	0	1.19715	0.365	0.097	0	CONE	Ckmt1
Tulp11	0	1.19671	0.889	0.47	0	CONE	Tulp1
Pcdh15	0	1.19396	0.358	0.092	0	CONE	Pcdh15
mt-Co1	0	1.19213	0.995	0.896	0	CONE	mt-Co1
Guca1a1	0	1.19122	0.936	0.655	0	CONE	Guca1a
Klhdc8a	0	1.18926	0.292	0.074	0	CONE	Klhdc8a
Olfm1	0	1.14875	0.257	0.052	0	CONE	Olfm1
Amer21	0	1.13409	0.478	0.182	0	CONE	Amer2
Aipl11	0	1.12525	0.845	0.432	0	CONE	Aipl1
Ndfip1	0	1.11964	0.771	0.451	0	CONE	Ndfip1
Sphkap	0	1.11559	0.31	0.073	0	CONE	Sphkap
Rtbdn1	0	1.11126	0.737	0.365	0	CONE	Rtbdn
Glo11	0	1.10333	0.757	0.41	0	CONE	Glo1
Cdhr11	0	1.10276	0.495	0.179	0	CONE	Cdhr1
Mat2a1	0	1.10068	0.624	0.308	0	CONE	Mat2a
Impdh11	0	1.09195	0.608	0.26	0	CONE	Impdh1
Gm4792	0	1.08693	0.48	0.154	0	CONE	Gm4792
AI8471591	0	1.08424	0.538	0.19	0	CONE	AI847159
Neurod11	0	1.051	0.801	0.423	0	CONE	Neurod1
Lynx1	0	1.04654	0.215	0.043	0	CONE	Lynx1
Syp	0	1.03593	0.604	0.271	0	CONE	Syp
Map1b1	0	1.02525	0.76	0.383	0	CONE	Map1b
mt-Cytb	0	1.02358	0.997	0.929	0	CONE	mt-Cytb
Ptprn	0	1.02231	0.211	0.044	0	CONE	Ptprn
Krt18	0	1.00435	0.338	0.099	0	CONE	Krt18
Wdr31	0	0.986218	0.217	0.033	0	CONE	Wdr31
mt-Co3	0	0.943135	0.999	0.954	0	CONE	mt-Co3
Dixdc1	0	0.923449	0.234	0.05	0	CONE	Dixdc1
Tma71	0	0.922543	0.996	0.896	0	CONE	Tma7
Cox8a	0	0.904289	0.911	0.731	0	CONE	Cox8a
mt-Nd4	0	0.883248	0.985	0.828	0	CONE	mt-Nd4
Chgb	0	0.863058	0.434	0.149	0	CONE	Chgb
mt-Co2	0	0.821108	0.953	0.754	0	CONE	mt-Co2
Sncb	0	0.786128	0.862	0.46	0	CONE	Sncb
Ndufa41	0	0.780003	0.914	0.673	0	CONE	Ndufa4
Oaz1	0	0.734652	0.95	0.798	0	CONE	Oaz1
mt-Atp6	0	0.702053	0.996	0.93	0	CONE	mt-Atp6
Fabp121	1.79e-307	0.996631	0.486	0.185	3.72e-303	CONE	Fabp12
Rpgrip11	9.48e-307	0.946352	0.619	0.286	1.97e-302	CONE	Rpgrip1
Msi11	5.31e-303	1.02771	0.503	0.202	1.1e-298	CONE	Msi1
Arl61	3.22e-287	0.851652	0.725	0.377	6.67e-283	CONE	Arl6
Mpp41	2.1e-277	0.931357	0.483	0.192	4.36e-273	CONE	Mpp4
Atp5g1	2.24e-276	1.00102	0.729	0.459	4.65e-272	CONE	Atp5g1
Smim401	7.02e-272	0.834635	0.815	0.504	1.46e-267	CONE	Smim40
Ntm	1.67e-271	1.02274	0.333	0.108	3.46e-267	CONE	Ntm
Cplx3	3.92e-268	0.653966	0.516	0.2	8.12e-264	CONE	Cplx3
Dpysl3	4.18e-267	0.857315	0.293	0.086	8.66e-263	CONE	Dpysl3
Rcvrn1	2.61e-263	0.572639	0.87	0.573	5.42e-259	CONE	Rcvrn
Prcd1	1.58e-262	0.780454	0.709	0.376	3.27e-258	CONE	Prcd
Lin7b	2.4e-255	1.22465	0.264	0.077	4.97e-251	CONE	Lin7b
Ppa2	4.28e-255	0.931059	0.389	0.144	8.87e-251	CONE	Ppa2
mt-Nd1	7.31e-254	0.554459	0.99	0.858	1.52e-249	CONE	mt-Nd1
Got11	6.92e-250	0.957877	0.511	0.232	1.43e-245	CONE	Got1
Sv2b	1.53e-247	0.935436	0.403	0.155	3.17e-243	CONE	Sv2b
Lgalsl1	8.86e-246	0.897561	0.413	0.16	1.84e-241	CONE	Lgalsl
Unc1191	9.31e-242	0.543161	0.955	0.743	1.93e-237	CONE	Unc119
Plekhb2	2.94e-238	1.01826	0.397	0.161	6.09e-234	CONE	Plekhb2
Laptm4b1	4.39e-230	0.843494	0.616	0.322	9.1e-226	CONE	Laptm4b
Mdh1	4.96e-230	0.910301	0.661	0.381	1.03e-225	CONE	Mdh1
Clstn11	8.52e-229	0.936994	0.523	0.256	1.77e-224	CONE	Clstn1
Mfge81	1.37e-227	0.87344	0.45	0.191	2.83e-223	CONE	Mfge8
Nap1l11	2.7e-224	0.920805	0.565	0.295	5.6e-220	CONE	Nap1l1
Negr1	2.18e-222	0.935444	0.288	0.096	4.53e-218	CONE	Negr1
Madd	1.33e-215	0.876133	0.36	0.14	2.76e-211	CONE	Madd
Hmgn11	1.58e-213	0.582677	0.917	0.702	3.28e-209	CONE	Hmgn1
Zfp385a1	1.62e-208	0.850858	0.516	0.254	3.36e-204	CONE	Zfp385a
Smim13	7.1e-208	0.861559	0.296	0.103	1.47e-203	CONE	Smim13
Rd31	6.65e-207	0.747183	0.492	0.224	1.38e-202	CONE	Rd3
Snap25	1.14e-206	0.655973	0.671	0.351	2.37e-202	CONE	Snap25
Ccdc1071	4.61e-206	0.910441	0.456	0.212	9.55e-202	CONE	Ccdc107
A930001M01Rik	4.74e-196	0.82811	0.261	0.086	9.84e-192	CONE	A930001M01Rik
Ptms	3.55e-192	0.902412	0.52	0.273	7.35e-188	CONE	Ptms
1190005I06Rik1	6.99e-191	0.803106	0.461	0.215	1.45e-186	CONE	1190005I06Rik
Scg5	1.63e-190	0.81885	0.477	0.228	3.39e-186	CONE	Scg5
Chchd101	1.69e-190	0.741341	0.671	0.397	3.51e-186	CONE	Chchd10
Snrnp701	6.34e-188	0.8109	0.602	0.345	1.31e-183	CONE	Snrnp70
Clcn3	1.85e-187	0.895783	0.39	0.174	3.84e-183	CONE	Clcn3
Tmem106c	1.25e-179	0.828581	0.3	0.116	2.58e-175	CONE	Tmem106c
Rp1l1	2.87e-177	0.694112	0.238	0.078	5.95e-173	CONE	Rp1l1
Tmem9	1.1e-176	0.874693	0.364	0.158	2.28e-172	CONE	Tmem9
Eno2	7.21e-176	0.834475	0.284	0.107	1.49e-171	CONE	Eno2
mt-Nd2	7.8e-176	0.610323	0.802	0.541	1.62e-171	CONE	mt-Nd2
Akap11	7.02e-174	0.803127	0.208	0.065	1.45e-169	CONE	Akap11
Syt1	1.16e-172	0.712756	0.63	0.358	2.4e-168	CONE	Syt1
Stxbp11	3.12e-172	0.749504	0.479	0.238	6.46e-168	CONE	Stxbp1
Uap1	4.57e-172	0.759974	0.236	0.08	9.47e-168	CONE	Uap1
Pla2g5	6.98e-171	0.69857	0.2	0.061	1.45e-166	CONE	Pla2g5
Crx1	5.32e-170	0.663502	0.516	0.262	1.1e-165	CONE	Crx
Hist3h2a1	8.22e-170	0.866747	0.481	0.251	1.71e-165	CONE	Hist3h2a
Hk21	1.86e-169	0.726987	0.495	0.252	3.86e-165	CONE	Hk2
Dlg41	2.29e-168	0.70179	0.399	0.18	4.76e-164	CONE	Dlg4
Pigp	1.77e-165	0.879418	0.272	0.105	3.67e-161	CONE	Pigp
Cabp41	4.27e-164	0.615863	0.425	0.191	8.85e-160	CONE	Cabp4
Impg21	7.9e-163	0.798307	0.373	0.167	1.64e-158	CONE	Impg2
Rab3a	3.66e-162	0.621556	0.509	0.249	7.59e-158	CONE	Rab3a
Vamp2	4.66e-162	0.651899	0.635	0.364	9.66e-158	CONE	Vamp2
Pcsk1n	7.98e-162	0.639785	0.631	0.358	1.66e-157	CONE	Pcsk1n
Gabarapl11	1.26e-159	0.802286	0.404	0.194	2.61e-155	CONE	Gabarapl1
C2cd2l1	1.33e-154	0.695659	0.346	0.15	2.75e-150	CONE	C2cd2l
Rs11	8.55e-154	0.675117	0.434	0.207	1.77e-149	CONE	Rs1
Rer1	2.48e-153	0.823119	0.417	0.214	5.14e-149	CONE	Rer1
Desi1	1.4e-152	0.853342	0.319	0.14	2.91e-148	CONE	Desi1
Fkbp4	2.69e-152	0.792674	0.418	0.21	5.59e-148	CONE	Fkbp4
Fndc4	5.53e-151	0.838898	0.246	0.093	1.15e-146	CONE	Fndc4
Vtn1	1.31e-149	0.535932	0.658	0.388	2.71e-145	CONE	Vtn
Camk2d1	1.56e-149	0.696628	0.523	0.293	3.23e-145	CONE	Camk2d
Vldlr	3.23e-149	0.692207	0.246	0.091	6.7e-145	CONE	Vldlr
Cuedc1	4.62e-148	0.717201	0.319	0.136	9.57e-144	CONE	Cuedc1
Rax1	1.97e-147	0.633819	0.375	0.169	4.08e-143	CONE	Rax
Ppp2r2b1	6.56e-145	0.63733	0.391	0.182	1.36e-140	CONE	Ppp2r2b
Tmem230	1.07e-144	0.730188	0.279	0.115	2.23e-140	CONE	Tmem230
Stx31	3.45e-143	0.671259	0.542	0.307	7.15e-139	CONE	Stx3
Dnajb2	6.97e-143	0.747586	0.276	0.113	1.45e-138	CONE	Dnajb2
Tnfsf121	7.62e-143	0.584919	0.417	0.201	1.58e-138	CONE	Tnfsf12
Pkig1	7.94e-143	0.775081	0.496	0.281	1.65e-138	CONE	Pkig
Atp5b1	1.45e-140	0.55782	0.815	0.634	3e-136	CONE	Atp5b
Cdk2ap21	2.22e-140	0.600172	0.69	0.463	4.6e-136	CONE	Cdk2ap2
2022-03-11	7.87e-140	0.522093	0.43	0.21	1.63e-135	CONE	2022-03-01
Ndufv3	4.26e-139	0.666518	0.682	0.473	8.84e-135	CONE	Ndufv3
Higd2a	6.02e-138	0.831611	0.467	0.27	1.25e-133	CONE	Higd2a
Dctn11	7.91e-138	0.698184	0.372	0.181	1.64e-133	CONE	Dctn1
Dmd	2.41e-137	0.645711	0.21	0.073	4.99e-133	CONE	Dmd
Rora1	2.87e-136	0.661978	0.379	0.183	5.94e-132	CONE	Rora
Uckl11	7.01e-136	0.614147	0.314	0.136	1.45e-131	CONE	Uckl1
Map2	2.45e-135	0.678388	0.257	0.103	5.08e-131	CONE	Map2
Sgip1	2.15e-134	0.614176	0.302	0.13	4.46e-130	CONE	Sgip1
Pacsin1	5.38e-134	0.629352	0.362	0.169	1.12e-129	CONE	Pacsin1
Ank2	6.71e-133	0.689291	0.374	0.182	1.39e-128	CONE	Ank2
Eif1a	5.37e-132	0.742254	0.315	0.145	1.11e-127	CONE	Eif1a
Ptp4a31	6.58e-131	0.553611	0.703	0.465	1.36e-126	CONE	Ptp4a3
Anp32e1	1.46e-130	0.598217	0.621	0.398	3.04e-126	CONE	Anp32e
Cox6c	4.52e-130	0.518481	0.857	0.679	9.38e-126	CONE	Cox6c
Lman1	1.85e-129	0.780047	0.282	0.125	3.83e-125	CONE	Lman1
Chd7	2.74e-129	0.677734	0.308	0.14	5.68e-125	CONE	Chd7
Shisa4	1.33e-128	0.71862	0.317	0.147	2.75e-124	CONE	Shisa4
Idh3a	7.74e-128	0.721874	0.254	0.106	1.6e-123	CONE	Idh3a
Pcbp21	1.26e-127	0.568023	0.728	0.55	2.61e-123	CONE	Pcbp2
Smpd1	5.22e-123	0.648184	0.241	0.098	1.08e-118	CONE	Smpd1
Prdx2	6.38e-123	0.697816	0.593	0.392	1.32e-118	CONE	Prdx2
Tob11	6.83e-122	0.668972	0.349	0.172	1.42e-117	CONE	Tob1
Slc25a4	4.58e-121	0.552714	0.707	0.459	9.49e-117	CONE	Slc25a4
Upf3b1	2.78e-120	0.673545	0.364	0.183	5.76e-116	CONE	Upf3b
Spint2	5.87e-120	0.656299	0.31	0.144	1.22e-115	CONE	Spint2
Atxn7l3b	2.2e-119	0.656363	0.486	0.284	4.56e-115	CONE	Atxn7l3b
Slc38a1	1.31e-118	0.733149	0.272	0.123	2.72e-114	CONE	Slc38a1
Fbxo9	5.71e-118	0.683443	0.331	0.161	1.18e-113	CONE	Fbxo9
Ppa11	6.05e-118	0.629382	0.374	0.192	1.25e-113	CONE	Ppa1
1110038F14Rik	3.1e-117	0.689642	0.274	0.123	6.42e-113	CONE	1110038F14Rik
Ip6k21	1.82e-116	0.64218	0.358	0.18	3.77e-112	CONE	Ip6k2
Mef2d	4.21e-116	0.654163	0.285	0.13	8.74e-112	CONE	Mef2d
Gsg1	0	3.23323	0.401	0.017	0	CBC	Gsg1
Rskr	0	3.05585	0.717	0.055	0	CBC	Rskr
Gng13	0	3.00545	0.847	0.159	0	CBC	Gng13
A330076H08Rik	0	2.98386	0.731	0.08	0	CBC	A330076H08Rik
Scg2	0	2.7638	0.55	0.075	0	CBC	Scg2
Grik1	0	2.74678	0.321	0.017	0	CBC	Grik1
Neurod4	0	2.70491	0.641	0.05	0	CBC	Neurod4
Scgn	0	2.68226	0.52	0.014	0	CBC	Scgn
Gm47921	0	2.51606	0.697	0.115	0	CBC	Gm4792
Cabp5	0	2.50047	0.387	0.04	0	CBC	Cabp5
Trnp1	0	2.40227	0.682	0.078	0	CBC	Trnp1
Cadps	0	2.27576	0.537	0.056	0	CBC	Cadps
Mgarp	0	2.27007	0.972	0.509	0	CBC	Mgarp
Nrn1l	0	2.24136	0.559	0.05	0	CBC	Nrn1l
Sncb1	0	2.18886	0.93	0.433	0	CBC	Sncb
Nrxn3	0	2.18314	0.579	0.074	0	CBC	Nrxn3
Tnnt1	0	2.18056	0.327	0.038	0	CBC	Tnnt1
Cplx31	0	2.16632	0.779	0.156	0	CBC	Cplx3
Gabrr2	0	2.10874	0.451	0.039	0	CBC	Gabrr2
Slit2	0	2.07357	0.234	0.018	0	CBC	Slit2
Rit2	0	2.01115	0.539	0.066	0	CBC	Rit2
Aplp11	0	2.00697	0.576	0.094	0	CBC	Aplp1
Hist3h2ba1	0	1.93143	0.643	0.154	0	CBC	Hist3h2ba
Dbp	0	1.88277	0.599	0.135	0	CBC	Dbp
Gabra1	0	1.8731	0.397	0.028	0	CBC	Gabra1
Lrtm1	0	1.85401	0.459	0.052	0	CBC	Lrtm1
Ckb1	0	1.8537	0.948	0.509	0	CBC	Ckb
Celf3	0	1.83809	0.44	0.051	0	CBC	Celf3
Syt4	0	1.80838	0.469	0.067	0	CBC	Syt4
Gria2	0	1.80223	0.429	0.049	0	CBC	Gria2
Hmgn3	0	1.80074	0.583	0.138	0	CBC	Hmgn3
Ttyh1	0	1.79617	0.625	0.153	0	CBC	Ttyh1
Nap1l5	0	1.79345	0.57	0.096	0	CBC	Nap1l5
Eef1a2	0	1.77928	0.461	0.061	0	CBC	Eef1a2
Fscn1	0	1.7689	0.426	0.059	0	CBC	Fscn1
Pcp4	0	1.76398	0.539	0.167	0	CBC	Pcp4
Car10	0	1.7623	0.402	0.036	0	CBC	Car10
Rogdi	0	1.74323	0.564	0.128	0	CBC	Rogdi
Nme1	0	1.7374	0.769	0.337	0	CBC	Nme1
Grm6	0	1.73028	0.317	0.036	0	CBC	Grm6
Vdac1	0	1.72951	0.756	0.285	0	CBC	Vdac1
Snrpn	0	1.71314	0.61	0.131	0	CBC	Snrpn
Sphkap1	0	1.69863	0.37	0.055	0	CBC	Sphkap
Slc12a5	0	1.68466	0.524	0.11	0	CBC	Slc12a5
Pcp2	0	1.6846	0.551	0.144	0	CBC	Pcp2
Kcnma1	0	1.68297	0.396	0.049	0	CBC	Kcnma1
Isl1	0	1.6563	0.318	0.037	0	CBC	Isl1
Meg3	0	1.6532	0.646	0.136	0	CBC	Meg3
Caly	0	1.64816	0.409	0.055	0	CBC	Caly
Stmn1	0	1.63868	0.381	0.096	0	CBC	Stmn1
Cabp1	0	1.62874	0.34	0.05	0	CBC	Cabp1
Pcdh9	0	1.61051	0.317	0.031	0	CBC	Pcdh9
Gabrr1	0	1.61011	0.368	0.03	0	CBC	Gabrr1
Bex2	0	1.60296	0.698	0.202	0	CBC	Bex2
Kcna5	0	1.59538	0.341	0.035	0	CBC	Kcna5
Rab3a1	0	1.58042	0.702	0.216	0	CBC	Rab3a
Gucy1a1	0	1.53374	0.32	0.037	0	CBC	Gucy1a1
Slc22a17	0	1.53069	0.386	0.061	0	CBC	Slc22a17
Gng3	0	1.51997	0.423	0.065	0	CBC	Gng3
Aplp2	0	1.51775	0.691	0.298	0	CBC	Aplp2
Igsf21	0	1.50822	0.323	0.026	0	CBC	Igsf21
Tmem215	0	1.49827	0.313	0.025	0	CBC	Tmem215
Lhx4	0	1.49813	0.256	0.009	0	CBC	Lhx4
Bex1	0	1.4881	0.418	0.073	0	CBC	Bex1
Klhdc8a1	0	1.48698	0.352	0.056	0	CBC	Klhdc8a
Trpm1	0	1.48204	0.386	0.046	0	CBC	Trpm1
Faim2	0	1.48017	0.367	0.062	0	CBC	Faim2
Vsx2	0	1.47367	0.342	0.049	0	CBC	Vsx2
Apbb11	0	1.46829	0.494	0.129	0	CBC	Apbb1
Cltb1	0	1.46152	0.529	0.166	0	CBC	Cltb
Gabrg2	0	1.4457	0.327	0.047	0	CBC	Gabrg2
Plk51	0	1.43051	0.594	0.173	0	CBC	Plk5
Cabp2	0	1.42928	0.21	0.005	0	CBC	Cabp2
Camk2b1	0	1.41778	0.342	0.064	0	CBC	Camk2b
Pdxp	0	1.40932	0.402	0.072	0	CBC	Pdxp
Car2	0	1.39556	0.607	0.232	0	CBC	Car2
Stmn3	0	1.39305	0.465	0.091	0	CBC	Stmn3
Ttc3	0	1.38705	0.501	0.132	0	CBC	Ttc3
Tubb2a	0	1.38453	0.39	0.104	0	CBC	Tubb2a
Ntng1	0	1.38126	0.235	0.039	0	CBC	Ntng1
Pcbp3	0	1.35895	0.566	0.187	0	CBC	Pcbp3
Auts2	0	1.35876	0.318	0.053	0	CBC	Auts2
Foxn3	0	1.35109	0.38	0.089	0	CBC	Foxn3
C1qtnf12	0	1.33912	0.314	0.042	0	CBC	C1qtnf12
Frmd3	0	1.33722	0.273	0.023	0	CBC	Frmd3
B3galt2	0	1.33313	0.272	0.03	0	CBC	B3galt2
Gstm5	0	1.32998	0.3	0.096	0	CBC	Gstm5
Rgs11	0	1.32753	0.271	0.032	0	CBC	Rgs11
Gnao1	0	1.32288	0.361	0.074	0	CBC	Gnao1
Tmem59l	0	1.31976	0.424	0.099	0	CBC	Tmem59l
Hist3h2a2	0	1.31877	0.62	0.225	0	CBC	Hist3h2a
A530058N18Rik	0	1.31809	0.328	0.05	0	CBC	A530058N18Rik
Prox1	0	1.31796	0.311	0.049	0	CBC	Prox1
Atp2b1	0	1.30915	0.535	0.248	0	CBC	Atp2b1
Ntrk2	0	1.30484	0.263	0.027	0	CBC	Ntrk2
Bex3	0	1.3017	0.496	0.153	0	CBC	Bex3
Shisal1	0	1.30114	0.254	0.013	0	CBC	Shisal1
Shank1	0	1.293	0.293	0.046	0	CBC	Shank1
Tpi1	0	1.28274	0.818	0.524	0	CBC	Tpi1
Bhlhe23	0	1.27262	0.216	0.024	0	CBC	Bhlhe23
Guk12	0	1.26446	0.691	0.379	0	CBC	Guk1
Gpr179	0	1.25688	0.274	0.035	0	CBC	Gpr179
mt-Co11	0	1.25605	0.996	0.891	0	CBC	mt-Co1
Rd3l1	0	1.25486	0.39	0.085	0	CBC	Rd3l
Ly6h	0	1.25144	0.2	0.043	0	CBC	Ly6h
Hlf	0	1.24704	0.273	0.046	0	CBC	Hlf
Gucy1b1	0	1.24517	0.265	0.032	0	CBC	Gucy1b1
Tuba1a	0	1.23836	0.778	0.389	0	CBC	Tuba1a
Tceal9	0	1.23302	0.546	0.217	0	CBC	Tceal9
Podxl2	0	1.22872	0.342	0.065	0	CBC	Podxl2
Iqsec3	0	1.22805	0.254	0.027	0	CBC	Iqsec3
Psip11	0	1.22674	0.522	0.183	0	CBC	Psip1
Scg51	0	1.21762	0.568	0.206	0	CBC	Scg5
Ntm1	0	1.21228	0.358	0.094	0	CBC	Ntm
Gm10605	0	1.21143	0.201	0.011	0	CBC	Gm10605
Syp1	0	1.20154	0.649	0.25	0	CBC	Syp
Ptprd	0	1.18836	0.25	0.044	0	CBC	Ptprd
Slc25a41	0	1.18474	0.817	0.435	0	CBC	Slc25a4
Gnas	0	1.18286	0.738	0.361	0	CBC	Gnas
Aldoc	0	1.18001	0.552	0.213	0	CBC	Aldoc
Zfp467	0	1.17594	0.259	0.043	0	CBC	Zfp467
Rnf187	0	1.17349	0.536	0.2	0	CBC	Rnf187
Khdrbs3	0	1.17058	0.344	0.085	0	CBC	Khdrbs3
Qpct	0	1.16347	0.267	0.052	0	CBC	Qpct
Asic3	0	1.16341	0.23	0.025	0	CBC	Asic3
Ptprz1	0	1.16307	0.202	0.007	0	CBC	Ptprz1
Vamp21	0	1.16265	0.733	0.34	0	CBC	Vamp2
1500009C09Rik	0	1.16091	0.23	0.018	0	CBC	1500009C09Rik
Slc38a11	0	1.15634	0.354	0.107	0	CBC	Slc38a1
E130218I03Rik	0	1.15047	0.769	0.379	0	CBC	E130218I03Rik
Gnb31	0	1.13725	0.749	0.392	0	CBC	Gnb3
Mir124-2hg1	0	1.13546	0.82	0.417	0	CBC	Mir124-2hg
Slc17a72	0	1.13106	0.621	0.257	0	CBC	Slc17a7
Runx1t1	0	1.12021	0.226	0.035	0	CBC	Runx1t1
Mdga2	0	1.11571	0.211	0.023	0	CBC	Mdga2
Phyhipl	0	1.11228	0.278	0.082	0	CBC	Phyhipl
Ptms1	0	1.11143	0.578	0.254	0	CBC	Ptms
Tceal5	0	1.1028	0.253	0.043	0	CBC	Tceal5
Snap251	0	1.10083	0.751	0.327	0	CBC	Snap25
Map4	0	1.09124	0.41	0.137	0	CBC	Map4
Nsf	0	1.09117	0.442	0.168	0	CBC	Nsf
Pgam1	0	1.08412	0.804	0.554	0	CBC	Pgam1
Dusp26	0	1.08331	0.329	0.082	0	CBC	Dusp26
Ppp1cc1	0	1.08305	0.641	0.331	0	CBC	Ppp1cc
Gpi1	0	1.08297	0.702	0.422	0	CBC	Gpi1
Slc4a10	0	1.0792	0.219	0.03	0	CBC	Slc4a10
Rtl8a1	0	1.07814	0.35	0.105	0	CBC	Rtl8a
Kif1a	0	1.07628	0.314	0.081	0	CBC	Kif1a
Pgm2l1	0	1.0724	0.246	0.044	0	CBC	Pgm2l1
Epb41l3	0	1.0687	0.261	0.053	0	CBC	Epb41l3
Sybu	0	1.06763	0.219	0.032	0	CBC	Sybu
Selenom	0	1.06241	0.378	0.128	0	CBC	Selenom
Klc32	0	1.06047	0.464	0.153	0	CBC	Klc3
Sh3gl2	0	1.05116	0.356	0.103	0	CBC	Sh3gl2
Clip3	0	1.05029	0.262	0.061	0	CBC	Clip3
Pcp4l1	0	1.04954	0.205	0.044	0	CBC	Pcp4l1
Mapk8ip1	0	1.04688	0.247	0.046	0	CBC	Mapk8ip1
Ncald	0	1.0465	0.252	0.052	0	CBC	Ncald
Irf2bpl	0	1.04373	0.283	0.085	0	CBC	Irf2bpl
Prnp1	0	1.03993	0.554	0.247	0	CBC	Prnp
Lrrc24	0	1.03969	0.218	0.03	0	CBC	Lrrc24
Gpr162	0	1.03795	0.252	0.05	0	CBC	Gpr162
Tmcc3	0	1.03786	0.205	0.022	0	CBC	Tmcc3
Lbh	0	1.03266	0.276	0.069	0	CBC	Lbh
Klc1	0	1.03066	0.459	0.173	0	CBC	Klc1
Agap1	0	1.02966	0.285	0.07	0	CBC	Agap1
Thsd7a	0	1.02517	0.2	0.023	0	CBC	Thsd7a
Atp1b22	0	1.02332	0.735	0.38	0	CBC	Atp1b2
Pgrmc1	0	1.01613	0.41	0.155	0	CBC	Pgrmc1
Pnmal2	0	1.01416	0.227	0.041	0	CBC	Pnmal2
Prkcb	0	1.01217	0.221	0.045	0	CBC	Prkcb
Cnrip1	0	1.01201	0.39	0.124	0	CBC	Cnrip1
Prxl2b	0	1.01	0.308	0.096	0	CBC	Prxl2b
Abhd8	0	1.00763	0.436	0.154	0	CBC	Abhd8
Fuom	0	1.00655	0.293	0.079	0	CBC	Fuom
Pfn2	0	1.00029	0.469	0.159	0	CBC	Pfn2
Bex4	0	0.993709	0.258	0.058	0	CBC	Bex4
Sv2a	0	0.992956	0.316	0.075	0	CBC	Sv2a
Pja1	0	0.992392	0.296	0.086	0	CBC	Pja1
Napb	0	0.991447	0.373	0.115	0	CBC	Napb
App	0	0.988892	0.461	0.214	0	CBC	App
Pcsk1n1	0	0.987049	0.722	0.334	0	CBC	Pcsk1n
Atp1a32	0	0.986767	0.544	0.238	0	CBC	Atp1a3
Dpysl2	0	0.986632	0.389	0.173	0	CBC	Dpysl2
Negr11	0	0.985528	0.305	0.084	0	CBC	Negr1
Bscl2	0	0.978814	0.274	0.085	0	CBC	Bscl2
Tle5	0	0.977785	0.474	0.22	0	CBC	Tle5
Syt12	0	0.976218	0.701	0.336	0	CBC	Syt1
Eml5	0	0.976101	0.261	0.064	0	CBC	Eml5
Cisd11	0	0.975889	0.537	0.24	0	CBC	Cisd1
Hap1	0	0.968318	0.257	0.064	0	CBC	Hap1
Ndn	0	0.965764	0.336	0.107	0	CBC	Ndn
Ctsf	0	0.96435	0.329	0.103	0	CBC	Ctsf
Scg31	0	0.957146	0.248	0.056	0	CBC	Scg3
Igsf8	0	0.95548	0.259	0.071	0	CBC	Igsf8
Asic4	0	0.953452	0.206	0.033	0	CBC	Asic4
Zcchc18	0	0.952665	0.275	0.07	0	CBC	Zcchc18
Ptov1	0	0.951391	0.513	0.227	0	CBC	Ptov1
Tspan13	0	0.939871	0.365	0.143	0	CBC	Tspan13
Zfp536	0	0.939458	0.238	0.048	0	CBC	Zfp536
Pcp21	0	4.96518	0.996	0.154	0	RBC	Pcp2
Pcp41	0	3.96004	0.991	0.174	0	RBC	Pcp4
Gng131	0	3.57402	0.99	0.197	0	RBC	Gng13
Trpm11	0	3.5434	0.885	0.05	0	RBC	Trpm1
Sebox	0	3.429	0.826	0.02	0	RBC	Sebox
Car8	0	3.35091	0.81	0.019	0	RBC	Car8
Prkca	0	3.32876	0.881	0.099	0	RBC	Prkca
Trnp11	0	3.26444	0.946	0.107	0	RBC	Trnp1
Chgb1	0	3.19534	0.852	0.138	0	RBC	Chgb
Cacna2d31	0	3.11952	0.786	0.035	0	RBC	Cacna2d3
Qpct1	0	2.97722	0.799	0.047	0	RBC	Qpct
Calm1	0	2.7171	0.993	0.589	0	RBC	Calm1
Vstm2b	0	2.57643	0.665	0.018	0	RBC	Vstm2b
Isl11	0	2.51953	0.696	0.041	0	RBC	Isl1
Zbtb201	0	2.50157	0.808	0.127	0	RBC	Zbtb20
Cplx32	0	2.38791	0.915	0.191	0	RBC	Cplx3
Ntng11	0	2.35222	0.655	0.036	0	RBC	Ntng1
Tpbg	0	2.33105	0.584	0.011	0	RBC	Tpbg
Nme11	0	2.31326	0.942	0.358	0	RBC	Nme1
Ccdc1361	0	2.30273	0.665	0.06	0	RBC	Ccdc136
Gnao11	0	2.24589	0.707	0.08	0	RBC	Gnao1
Gm47922	0	2.20982	0.857	0.146	0	RBC	Gm4792
Gpr1791	0	2.20136	0.618	0.038	0	RBC	Gpr179
Cltb2	0	2.19955	0.826	0.179	0	RBC	Cltb
mt-Co12	0	2.14866	1	0.898	0	RBC	mt-Co1
Itm2c1	0	2.0969	0.775	0.164	0	RBC	Itm2c
Nap1l51	0	2.09029	0.784	0.119	0	RBC	Nap1l5
Prox11	0	2.05645	0.607	0.055	0	RBC	Prox1
Kcnma11	0	2.05608	0.623	0.063	0	RBC	Kcnma1
Amigo2	0	2.0502	0.536	0.026	0	RBC	Amigo2
Map41	0	2.02931	0.749	0.143	0	RBC	Map4
Vsx21	0	2.02801	0.613	0.057	0	RBC	Vsx2
Foxn31	0	2.02415	0.634	0.098	0	RBC	Foxn3
Scg21	0	2.00867	0.776	0.097	0	RBC	Scg2
Grm61	0	1.98024	0.601	0.043	0	RBC	Grm6
Rnf152	0	1.97717	0.518	0.024	0	RBC	Rnf152
Cabp51	0	1.9743	0.652	0.052	0	RBC	Cabp5
Rpap3	0	1.97191	0.526	0.063	0	RBC	Rpap3
Gabrr11	0	1.95225	0.564	0.044	0	RBC	Gabrr1
Rpa1	0	1.94877	0.567	0.059	0	RBC	Rpa1
Tgfb2	0	1.90988	0.55	0.06	0	RBC	Tgfb2
Bhlhe231	0	1.87474	0.51	0.026	0	RBC	Bhlhe23
Ablim1	0	1.85235	0.559	0.052	0	RBC	Ablim1
Gabrr21	0	1.85057	0.608	0.059	0	RBC	Gabrr2
Atp5mpl1	0	1.84244	0.981	0.587	0	RBC	Atp5mpl
B3galt21	0	1.82701	0.509	0.037	0	RBC	B3galt2
Nebl	0	1.80664	0.466	0.023	0	RBC	Nebl
Hmgn31	0	1.80111	0.732	0.161	0	RBC	Hmgn3
Dnaja1	0	1.80111	0.759	0.25	0	RBC	Dnaja1
Ift20	0	1.80034	0.718	0.211	0	RBC	Ift20
Lin7a1	0	1.79795	0.522	0.048	0	RBC	Lin7a
Strip2	0	1.79719	0.444	0.01	0	RBC	Strip2
Rd3l2	0	1.78959	0.655	0.095	0	RBC	Rd3l
Car101	0	1.77583	0.535	0.054	0	RBC	Car10
Lrtm11	0	1.77416	0.579	0.074	0	RBC	Lrtm1
Gnas1	0	1.77172	0.926	0.378	0	RBC	Gnas
Syt41	0	1.76856	0.583	0.088	0	RBC	Syt4
Cntnap2	0	1.75987	0.475	0.04	0	RBC	Cntnap2
Mgarp1	0	1.75796	0.99	0.538	0	RBC	Mgarp
Rgs16	0	1.75729	0.464	0.031	0	RBC	Rgs16
Meg31	0	1.75623	0.833	0.161	0	RBC	Meg3
Slc38a12	0	1.73011	0.621	0.113	0	RBC	Slc38a1
Ttyh11	0	1.72915	0.747	0.178	0	RBC	Ttyh1
Tceal6	0	1.71794	0.466	0.037	0	RBC	Tceal6
Atp2b11	0	1.7146	0.85	0.255	0	RBC	Atp2b1
Ndnf	0	1.70385	0.46	0.043	0	RBC	Ndnf
mt-Co32	0	1.69103	1	0.955	0	RBC	mt-Co3
Eif1b1	0	1.65373	0.792	0.255	0	RBC	Eif1b
Vdac11	0	1.64937	0.854	0.311	0	RBC	Vdac1
Nrn1l1	0	1.64735	0.579	0.081	0	RBC	Nrn1l
Slc5a8	0	1.6469	0.374	0.006	0	RBC	Slc5a8
Wscd2	0	1.64569	0.399	0.011	0	RBC	Wscd2
Dbp1	0	1.63541	0.691	0.161	0	RBC	Dbp
C130073E24Rik	0	1.62638	0.389	0.014	0	RBC	C130073E24Rik
Rap1gap	0	1.60881	0.421	0.029	0	RBC	Rap1gap
Gabrg21	0	1.6052	0.467	0.06	0	RBC	Gabrg2
Eef1a21	0	1.60066	0.54	0.083	0	RBC	Eef1a2
Kalrn	0	1.58441	0.381	0.009	0	RBC	Kalrn
Rab3ip1	0	1.58349	0.509	0.075	0	RBC	Rab3ip
Ndn1	0	1.56994	0.573	0.113	0	RBC	Ndn
Rgs111	0	1.56294	0.437	0.041	0	RBC	Rgs11
mt-Co22	0	1.56008	0.989	0.755	0	RBC	mt-Co2
Adrb11	0	1.55251	0.405	0.028	0	RBC	Adrb1
Neurod41	0	1.54812	0.594	0.089	0	RBC	Neurod4
Tuba1a1	0	1.50318	0.908	0.409	0	RBC	Tuba1a
Casp7	0	1.49913	0.372	0.021	0	RBC	Casp7
Snap252	0	1.49584	0.908	0.348	0	RBC	Snap25
Aplp21	0	1.49265	0.841	0.318	0	RBC	Aplp2
Auts21	0	1.48941	0.467	0.064	0	RBC	Auts2
Rgs7	0	1.47797	0.374	0.022	0	RBC	Rgs7
Nrxn31	0	1.4773	0.565	0.106	0	RBC	Nrxn3
Zfp3651	0	1.47512	0.541	0.095	0	RBC	Zfp365
Chga1	0	1.46877	0.509	0.1	0	RBC	Chga
Ppp3ca	0	1.45486	0.62	0.172	0	RBC	Ppp3ca
mt-Cytb1	0	1.44805	1	0.93	0	RBC	mt-Cytb
Tspan131	0	1.44307	0.607	0.148	0	RBC	Tspan13
mt-Nd42	0	1.44157	0.997	0.83	0	RBC	mt-Nd4
Mir670hg	0	1.43833	0.383	0.031	0	RBC	Mir670hg
Celf41	0	1.43797	0.627	0.12	0	RBC	Celf4
Gm17634	0	1.42556	0.302	0.006	0	RBC	Gm17634
Gpc6	0	1.42415	0.339	0.017	0	RBC	Gpc6
Phyhipl1	0	1.42355	0.515	0.086	0	RBC	Phyhipl
Kcne21	0	1.42121	0.377	0.019	0	RBC	Kcne2
Ank3	0	1.41309	0.483	0.086	0	RBC	Ank3
Frmd31	0	1.40028	0.378	0.035	0	RBC	Frmd3
Tmsb10	0	1.39746	0.967	0.484	0	RBC	Tmsb10
Gadd45g	0	1.39244	0.621	0.156	0	RBC	Gadd45g
Ppp1r1a	0	1.38736	0.428	0.054	0	RBC	Ppp1r1a
Rtn11	0	1.38564	0.636	0.139	0	RBC	Rtn1
Cntn4	0	1.38349	0.334	0.016	0	RBC	Cntn4
Gnb32	0	1.38349	0.968	0.407	0	RBC	Gnb3
Celf31	0	1.38008	0.477	0.074	0	RBC	Celf3
Rit21	0	1.37444	0.541	0.096	0	RBC	Rit2
Tmem2151	0	1.35532	0.387	0.041	0	RBC	Tmem215
Frat2	0	1.34686	0.343	0.034	0	RBC	Frat2
Rskr1	0	1.33489	0.583	0.101	0	RBC	Rskr
Mtus2	0	1.33204	0.359	0.031	0	RBC	Mtus2
Ivns1abp	0	1.33108	0.46	0.096	0	RBC	Ivns1abp
Nsf1	0	1.32597	0.629	0.178	0	RBC	Nsf
Asic31	0	1.31791	0.361	0.034	0	RBC	Asic3
Slc4a101	0	1.31302	0.356	0.037	0	RBC	Slc4a10
Camk2b2	0	1.30174	0.454	0.077	0	RBC	Camk2b
Gem	0	1.29887	0.312	0.023	0	RBC	Gem
Them6	0	1.29865	0.399	0.064	0	RBC	Them6
Myo18a	0	1.29337	0.359	0.041	0	RBC	Myo18a
Bex21	0	1.28943	0.772	0.23	0	RBC	Bex2
Cadps1	0	1.27883	0.496	0.087	0	RBC	Cadps
Arid5b	0	1.27518	0.409	0.078	0	RBC	Arid5b
Tbx2	0	1.26788	0.322	0.027	0	RBC	Tbx2
Sybu1	0	1.24144	0.342	0.04	0	RBC	Sybu
Hspa12a	0	1.23534	0.36	0.041	0	RBC	Hspa12a
Cttnbp2	0	1.23055	0.324	0.029	0	RBC	Cttnbp2
B230206L02Rik	0	1.22856	0.288	0.019	0	RBC	B230206L02Rik
Rab3a2	0	1.22614	0.76	0.244	0	RBC	Rab3a
Bex31	0	1.2239	0.602	0.171	0	RBC	Bex3
Gzmm1	0	1.22384	0.434	0.069	0	RBC	Gzmm
Grm5	0	1.22276	0.311	0.023	0	RBC	Grm5
Ldb2	0	1.21974	0.29	0.018	0	RBC	Ldb2
Acbd62	0	1.21723	0.455	0.101	0	RBC	Acbd6
Rgs3	0	1.21703	0.33	0.04	0	RBC	Rgs3
Bex41	0	1.20857	0.388	0.066	0	RBC	Bex4
Pam	0	1.20832	0.243	0.04	0	RBC	Pam
Bend4	0	1.2059	0.222	0.007	0	RBC	Bend4
mt-Nd52	0	1.19901	0.659	0.238	0	RBC	mt-Nd5
Rsph10b	0	1.19679	0.273	0.023	0	RBC	Rsph10b
Hecw1	0	1.19201	0.302	0.019	0	RBC	Hecw1
Ndufa42	0	1.19183	0.971	0.675	0	RBC	Ndufa4
Caly1	0	1.1881	0.452	0.076	0	RBC	Caly
Agap11	0	1.18748	0.415	0.079	0	RBC	Agap1
Samd14	0	1.18413	0.355	0.051	0	RBC	Samd14
Tubb4a1	0	1.18258	0.336	0.047	0	RBC	Tubb4a
Hist3h2ba2	0	1.18234	0.623	0.186	0	RBC	Hist3h2ba
Mir124-2hg2	0	1.18206	0.904	0.44	0	RBC	Mir124-2hg
Gls2	0	1.17539	0.575	0.166	0	RBC	Gls
Kcna51	0	1.16237	0.366	0.053	0	RBC	Kcna5
Fstl5	0	1.16081	0.28	0.02	0	RBC	Fstl5
Lynx11	0	1.15805	0.288	0.044	0	RBC	Lynx1
Prdm8	0	1.15738	0.34	0.04	0	RBC	Prdm8
Gstm51	0	1.15536	0.43	0.105	0	RBC	Gstm5
Scg52	0	1.15525	0.665	0.226	0	RBC	Scg5
Psip12	0	1.15299	0.624	0.201	0	RBC	Psip1
Ntrk21	0	1.14541	0.304	0.04	0	RBC	Ntrk2
Mapt	0	1.14538	0.346	0.056	0	RBC	Mapt
A330076H08Rik1	0	1.14194	0.574	0.126	0	RBC	A330076H08Rik
Epb41l31	0	1.14079	0.363	0.063	0	RBC	Epb41l3
Edil3	0	1.14013	0.329	0.039	0	RBC	Edil3
Selenom1	0	1.13739	0.522	0.138	0	RBC	Selenom
Faim21	0	1.13726	0.415	0.08	0	RBC	Faim2
Snrpn1	0	1.13297	0.618	0.161	0	RBC	Snrpn
Ppm1e	0	1.13279	0.291	0.027	0	RBC	Ppm1e
Ptprd1	0	1.12521	0.339	0.053	0	RBC	Ptprd
Tjp2	0	1.12111	0.372	0.065	0	RBC	Tjp2
Pcbp31	0	1.12099	0.64	0.208	0	RBC	Pcbp3
Slc12a51	0	1.11955	0.524	0.136	0	RBC	Slc12a5
Ttc31	0	1.11043	0.551	0.153	0	RBC	Ttc3
Socs2	0	1.1102	0.27	0.028	0	RBC	Socs2
Syt9	0	1.10947	0.259	0.013	0	RBC	Syt9
Scrn1	0	1.10818	0.334	0.057	0	RBC	Scrn1
Khdrbs31	0	1.10791	0.42	0.099	0	RBC	Khdrbs3
mt-Nd12	0	1.10688	0.998	0.86	0	RBC	mt-Nd1
Asic41	0	1.10012	0.315	0.04	0	RBC	Asic4
Zwint1	0	1.09957	0.497	0.138	0	RBC	Zwint
Igsf211	0	1.09935	0.318	0.045	0	RBC	Igsf21
Fam135b	0	1.0964	0.252	0.015	0	RBC	Fam135b
Serinc1	0	1.07978	0.542	0.184	0	RBC	Serinc1
Dnajc122	0	1.07827	0.482	0.127	0	RBC	Dnajc12
Lrp2bp	0	1.07679	0.234	0.004	0	RBC	Lrp2bp
Hnrnph11	0	1.07629	0.618	0.237	0	RBC	Hnrnph1
Shank11	0	1.07271	0.337	0.06	0	RBC	Shank1
Fbxw7	0	1.06839	0.27	0.041	0	RBC	Fbxw7
1190005I06Rik2	0	1.05603	0.625	0.213	0	RBC	1190005I06Rik
Gabra11	0	1.05136	0.34	0.053	0	RBC	Gabra1
Nyap2	0	1.04997	0.241	0.017	0	RBC	Nyap2
Fcho2	0	1.04872	0.297	0.052	0	RBC	Fcho2
Kcnk3	0	1.04166	0.271	0.027	0	RBC	Kcnk3
Rgs8	0	1.0379	0.249	0.022	0	RBC	Rgs8
Rtn4	0	1.03511	0.786	0.339	0	RBC	Rtn4
Ttc1	0	1.03304	0.403	0.099	0	RBC	Ttc1
mt-Nd21	0	1.03193	0.912	0.541	0	RBC	mt-Nd2
Adamts5	0	1.02411	0.252	0.03	0	RBC	Adamts5
Snhg11	0	4.45899	0.884	0.059	0	AC	Snhg11
Meg32	0	3.75985	0.943	0.148	0	AC	Meg3
Cartpt	0	3.70425	0.262	0.029	0	AC	Cartpt
C1ql1	0	3.52325	0.457	0.017	0	AC	C1ql1
Atp1b1	0	3.01369	0.675	0.018	0	AC	Atp1b1
Synpr	0	2.95257	0.773	0.079	0	AC	Synpr
Pax6	0	2.86729	0.769	0.059	0	AC	Pax6
Celf42	0	2.73285	0.752	0.108	0	AC	Celf4
Tfap2b	0	2.71912	0.408	0.01	0	AC	Tfap2b
Slc32a1	0	2.71697	0.646	0.008	0	AC	Slc32a1
Gad1	0	2.70816	0.43	0.005	0	AC	Gad1
Slc6a9	0	2.53742	0.356	0.018	0	AC	Slc6a9
C1ql2	0	2.44151	0.337	0.003	0	AC	C1ql2
Ly6h1	0	2.36803	0.488	0.037	0	AC	Ly6h
Lamp5	0	2.3578	0.313	0.01	0	AC	Lamp5
Sv2a2	0	2.33458	0.657	0.072	0	AC	Sv2a
Nap1l52	0	2.29541	0.69	0.115	0	AC	Nap1l5
Snrpn2	0	2.27571	0.728	0.15	0	AC	Snrpn
Tkt	0	2.27497	0.636	0.139	0	AC	Tkt
Itm2c2	0	2.27483	0.721	0.159	0	AC	Itm2c
Nrsn11	0	2.27065	0.559	0.035	0	AC	Nrsn1
Spock3	0	2.26573	0.475	0.011	0	AC	Spock3
Rtn12	0	2.25657	0.732	0.129	0	AC	Rtn1
Ndrg4	0	2.23558	0.574	0.032	0	AC	Ndrg4
Stmn32	0	2.22572	0.704	0.1	0	AC	Stmn3
Nrxn2	0	2.21208	0.524	0.022	0	AC	Nrxn2
Ttc32	0	2.196	0.734	0.14	0	AC	Ttc3
Gpm6a1	0	2.16547	0.718	0.1	0	AC	Gpm6a
Cplx33	0	2.12238	0.71	0.192	0	AC	Cplx3
Gng32	0	2.08271	0.613	0.075	0	AC	Gng3
Camkv	0	2.07263	0.454	0.016	0	AC	Camkv
Atp6v1g21	0	2.07011	0.566	0.047	0	AC	Atp6v1g2
Tagln31	0	2.05055	0.583	0.047	0	AC	Tagln3
Elavl3	0	2.03886	0.506	0.008	0	AC	Elavl3
Podxl21	0	2.03686	0.57	0.069	0	AC	Podxl2
Gria21	0	2.02925	0.623	0.06	0	AC	Gria2
Calb2	0	2.02358	0.294	0.022	0	AC	Calb2
Ldhb	0	1.99454	0.65	0.106	0	AC	Ldhb
Slc6a1	0	1.96106	0.395	0.022	0	AC	Slc6a1
Rab3a3	0	1.94886	0.792	0.237	0	AC	Rab3a
Gm4258	0	1.91914	0.548	0.053	0	AC	Gm4258
Resp18	0	1.91909	0.352	0.006	0	AC	Resp18
Faim22	0	1.89334	0.582	0.068	0	AC	Faim2
Lhfp	0	1.88585	0.393	0.006	0	AC	Lhfp
Pdxp2	0	1.87048	0.588	0.081	0	AC	Pdxp
Bex22	0	1.87042	0.765	0.225	0	AC	Bex2
Bex12	0	1.87017	0.593	0.083	0	AC	Bex1
Zwint2	0	1.86014	0.613	0.129	0	AC	Zwint
Stmn11	0	1.83793	0.513	0.105	0	AC	Stmn1
Thy1	0	1.81603	0.372	0.019	0	AC	Thy1
Snap253	0	1.81016	0.824	0.345	0	AC	Snap25
Six31	0	1.80763	0.442	0.077	0	AC	Six3
Nrsn2	0	1.79575	0.413	0.006	0	AC	Nrsn2
Dusp261	0	1.78245	0.59	0.083	0	AC	Dusp26
Rnf1872	0	1.76381	0.712	0.209	0	AC	Rnf187
6330403K07Rik	0	1.76112	0.393	0.011	0	AC	6330403K07Rik
Pgrmc12	0	1.75508	0.657	0.157	0	AC	Pgrmc1
Nhlh2	0	1.74038	0.286	0.003	0	AC	Nhlh2
Pnmal21	0	1.73699	0.475	0.039	0	AC	Pnmal2
Gnas2	0	1.72551	0.844	0.376	0	AC	Gnas
Pacsin13	0	1.71038	0.643	0.156	0	AC	Pacsin1
Shisa8	0	1.69958	0.321	0.015	0	AC	Shisa8
Rnf227	0	1.69794	0.511	0.053	0	AC	Rnf227
Thra1	0	1.69538	0.59	0.115	0	AC	Thra
Prune21	0	1.68097	0.445	0.062	0	AC	Prune2
Slc22a171	0	1.67124	0.515	0.072	0	AC	Slc22a17
Nsg1	0	1.66926	0.444	0.028	0	AC	Nsg1
Bc11	0	1.66694	0.463	0.076	0	AC	Bc1
Caly2	0	1.6616	0.498	0.069	0	AC	Caly
Cacng3	0	1.65673	0.374	0.005	0	AC	Cacng3
Cygb2	0	1.65263	0.497	0.056	0	AC	Cygb
Ebf1	0	1.64455	0.201	0.016	0	AC	Ebf1
Hpca	0	1.61771	0.319	0.013	0	AC	Hpca
Cabp12	0	1.61534	0.471	0.059	0	AC	Cabp1
Selenom2	0	1.6121	0.604	0.13	0	AC	Selenom
Tspyl41	0	1.60237	0.542	0.078	0	AC	Tspyl4
Ndn2	0	1.60217	0.563	0.108	0	AC	Ndn
Kcnc1	0	1.59752	0.399	0.022	0	AC	Kcnc1
Sparcl1	0	1.59187	0.326	0.009	0	AC	Sparcl1
Id4	0	1.58942	0.223	0.012	0	AC	Id4
Vamp23	0	1.58704	0.788	0.358	0	AC	Vamp2
Camk2n1	0	1.58371	0.557	0.141	0	AC	Camk2n1
Vsnl1	0	1.5698	0.365	0.012	0	AC	Vsnl1
Tmem59l2	0	1.5645	0.565	0.109	0	AC	Tmem59l
Zcchc182	0	1.56115	0.489	0.071	0	AC	Zcchc18
6430548M08Rik2	0	1.56108	0.427	0.047	0	AC	6430548M08Rik
Tmem191c	0	1.55201	0.386	0.025	0	AC	Tmem191c
Tsc22d11	0	1.5483	0.598	0.147	0	AC	Tsc22d1
Mllt111	0	1.54691	0.45	0.051	0	AC	Mllt11
Pcsk1n3	0	1.54405	0.844	0.349	0	AC	Pcsk1n
Serp2	0	1.54302	0.418	0.026	0	AC	Serp2
E130218I03Rik2	0	1.54161	0.855	0.396	0	AC	E130218I03Rik
Aplp13	0	1.53563	0.602	0.118	0	AC	Aplp1
Klc12	0	1.53311	0.662	0.178	0	AC	Klc1
Lsamp	0	1.52566	0.381	0.041	0	AC	Lsamp
Ndfip13	0	1.52082	0.86	0.448	0	AC	Ndfip1
Rit22	0	1.52044	0.543	0.091	0	AC	Rit2
Igsf82	0	1.51061	0.459	0.071	0	AC	Igsf8
Shank12	0	1.50818	0.441	0.052	0	AC	Shank1
Dkk3	0	1.50653	0.475	0.067	0	AC	Dkk3
Rph3a	0	1.48965	0.331	0.01	0	AC	Rph3a
Chn11	0	1.48345	0.466	0.065	0	AC	Chn1
Sncb3	0	1.47408	0.858	0.462	0	AC	Sncb
Tecr1	0	1.44104	0.794	0.345	0	AC	Tecr
Dpysl22	0	1.42559	0.568	0.176	0	AC	Dpysl2
Gm1673	0	1.42329	0.446	0.063	0	AC	Gm1673
Stmn4	0	1.41495	0.312	0.016	0	AC	Stmn4
Dlgap1	0	1.41307	0.345	0.017	0	AC	Dlgap1
Calm21	0	1.40846	0.846	0.577	0	AC	Calm2
Bex32	0	1.40252	0.601	0.166	0	AC	Bex3
Syt112	0	1.39984	0.461	0.077	0	AC	Syt11
Tspan72	0	1.39785	0.652	0.222	0	AC	Tspan7
Syn1	0	1.39635	0.393	0.027	0	AC	Syn1
Fez1	0	1.39071	0.377	0.033	0	AC	Fez1
Syt42	0	1.38841	0.502	0.086	0	AC	Syt4
Cplx2	0	1.3841	0.265	0.015	0	AC	Cplx2
Serinc11	0	1.38233	0.588	0.178	0	AC	Serinc1
Impact	0	1.38164	0.432	0.067	0	AC	Impact
Zmat4	0	1.37435	0.27	0.005	0	AC	Zmat4
Runx1t12	0	1.36171	0.326	0.04	0	AC	Runx1t1
Tspan31	0	1.35818	0.695	0.245	0	AC	Tspan3
Mapt1	0	1.35384	0.421	0.049	0	AC	Mapt
Bmerb11	0	1.35301	0.334	0.021	0	AC	Bmerb1
Tubb2a1	0	1.35127	0.509	0.113	0	AC	Tubb2a
Nsg2	0	1.35038	0.355	0.013	0	AC	Nsg2
Hdac11	0	1.34962	0.369	0.031	0	AC	Hdac11
Syt14	0	1.32881	0.806	0.351	0	AC	Syt1
Dner	0	1.32321	0.277	0.016	0	AC	Dner
Zdhhc22	0	1.32063	0.265	0.011	0	AC	Zdhhc22
Stx1b	0	1.3127	0.333	0.01	0	AC	Stx1b
Chd3	0	1.30435	0.362	0.038	0	AC	Chd3
Hsd17b12	0	1.30407	0.488	0.137	0	AC	Hsd17b12
Qdpr	0	1.30224	0.355	0.051	0	AC	Qdpr
Npdc11	0	1.28849	0.466	0.097	0	AC	Npdc1
Rbfox2	0	1.28723	0.328	0.011	0	AC	Rbfox2
Pfn22	0	1.27978	0.622	0.168	0	AC	Pfn2
Vdac12	0	1.27263	0.739	0.31	0	AC	Vdac1
Ptprs	0	1.26361	0.411	0.08	0	AC	Ptprs
Pianp	0	1.2596	0.297	0.01	0	AC	Pianp
Ncam1	0	1.25567	0.678	0.224	0	AC	Ncam1
Sfxn1	0	1.25381	0.368	0.044	0	AC	Sfxn1
Nrxn32	0	1.2494	0.504	0.104	0	AC	Nrxn3
Tceal51	0	1.24608	0.396	0.048	0	AC	Tceal5
Chga2	0	1.23813	0.431	0.099	0	AC	Chga
Dynll22	0	1.23507	0.541	0.16	0	AC	Dynll2
A330076H08Rik2	0	1.23191	0.553	0.122	0	AC	A330076H08Rik
Dnm3	0	1.22855	0.446	0.071	0	AC	Dnm3
Lin7a2	0	1.21989	0.375	0.05	0	AC	Lin7a
Ptprf	0	1.21647	0.207	0.016	0	AC	Ptprf
Scoc1	0	1.21383	0.528	0.131	0	AC	Scoc
Ak1	0	1.20943	0.359	0.037	0	AC	Ak1
Gas6	0	1.20874	0.383	0.103	0	AC	Gas6
Cend12	0	1.20868	0.364	0.039	0	AC	Cend1
Map1lc3a2	0	1.20386	0.632	0.242	0	AC	Map1lc3a
Uchl1	0	1.20113	0.319	0.044	0	AC	Uchl1
Ube3a1	0	1.20079	0.532	0.16	0	AC	Ube3a
Gprasp2	0	1.19843	0.303	0.023	0	AC	Gprasp2
Tmx4	0	1.19715	0.363	0.053	0	AC	Tmx4
Tubb4a2	0	1.19292	0.361	0.042	0	AC	Tubb4a
Rasgef1b	0	1.19199	0.337	0.039	0	AC	Rasgef1b
Scg22	0	1.18339	0.374	0.108	0	AC	Scg2
Eif4a21	0	1.18044	0.731	0.329	0	AC	Eif4a2
Eef1a22	0	1.17859	0.459	0.082	0	AC	Eef1a2
Rundc3a2	0	1.17788	0.473	0.1	0	AC	Rundc3a
Vstm2a	0	1.17761	0.252	0.015	0	AC	Vstm2a
Kcnip3	0	1.17678	0.258	0.009	0	AC	Kcnip3
Trim35	0	1.1728	0.392	0.07	0	AC	Trim35
Ckb3	0	1.16984	0.91	0.533	0	AC	Ckb
Tmem179	0	1.16297	0.266	0.008	0	AC	Tmem179
Csdc2	0	1.16218	0.307	0.016	0	AC	Csdc2
Flywch12	0	1.16176	0.444	0.084	0	AC	Flywch1
Kcna6	0	1.15999	0.204	0.012	0	AC	Kcna6
Pde10a1	0	1.15919	0.277	0.025	0	AC	Pde10a
Emc10	0	1.15795	0.486	0.135	0	AC	Emc10
Cdk5r11	0	1.15178	0.344	0.046	0	AC	Cdk5r1
Scg53	0	1.14721	0.642	0.222	0	AC	Scg5
Cisd13	0	1.1423	0.673	0.249	0	AC	Cisd1
Hmgcs1	0	1.14019	0.353	0.062	0	AC	Hmgcs1
Samd141	0	1.13847	0.328	0.049	0	AC	Samd14
Prkaca1	0	1.13641	0.435	0.09	0	AC	Prkaca
Ttc142	0	1.13367	0.61	0.212	0	AC	Ttc14
Kctd8	0	1.13074	0.262	0.009	0	AC	Kctd8
Ina1	0	1.13056	0.322	0.034	0	AC	Ina
Ppia1	0	1.12734	0.861	0.649	0	AC	Ppia
Ywhah	0	1.12668	0.558	0.219	0	AC	Ywhah
Kcna1	0	1.11556	0.226	0.003	0	AC	Kcna1
Atp6ap2	0	1.11533	0.608	0.25	0	AC	Atp6ap2
Abhd12	0	1.11296	0.411	0.087	0	AC	Abhd12
Snap471	0	1.11076	0.41	0.077	0	AC	Snap47
Lrrn3	0	1.10755	0.228	0.009	0	AC	Lrrn3
Clip31	0	1.10742	0.383	0.065	0	AC	Clip3
Prkar1b	0	1.10133	0.314	0.032	0	AC	Prkar1b
Actl6b	0	1.09403	0.303	0.022	0	AC	Actl6b
Dtnbp1	0	1.08794	0.368	0.094	0	AC	Dtnbp1
Nenf2	0	1.08481	0.47	0.136	0	AC	Nenf
Mrfap11	0	1.07905	0.688	0.334	0	AC	Mrfap1
Frmd5	0	1.07777	0.298	0.014	0	AC	Frmd5
Ppp1r1a1	0	1.07765	0.282	0.057	0	AC	Ppp1r1a
Thrsp	0	1.07732	0.247	0.033	0	AC	Thrsp
Smim10l11	0	1.07224	0.451	0.115	0	AC	Smim10l1
Glul	0	5.24372	0.775	0.156	0	MULL	Glul
Rlbp1	0	4.02596	0.666	0.027	0	MULL	Rlbp1
Mt2	0	3.98148	0.718	0.277	0	MULL	Mt2
Clu	0	3.97358	0.848	0.174	0	MULL	Clu
Mt1	0	3.80298	0.912	0.485	0	MULL	Mt1
Spc25	0	3.70067	0.457	0.016	0	MULL	Spc25
Crym	0	3.64005	0.784	0.078	0	MULL	Crym
Dbi	0	3.46854	0.929	0.299	0	MULL	Dbi
Rbp1	0	3.44751	0.702	0.089	0	MULL	Rbp1
Cp	0	3.4215	0.688	0.033	0	MULL	Cp
Apoe	0	3.40615	0.862	0.269	0	MULL	Apoe
Cryab	0	3.2155	0.783	0.045	0	MULL	Cryab
Dkk31	0	3.14524	0.688	0.043	0	MULL	Dkk3
Fxyd1	0	3.11026	0.715	0.022	0	MULL	Fxyd1
Sparc	0	3.08617	0.718	0.027	0	MULL	Sparc
Pdpn	0	3.02733	0.686	0.061	0	MULL	Pdpn
Nupr1	0	2.98089	0.588	0.163	0	MULL	Nupr1
Il33	0	2.96323	0.661	0.03	0	MULL	Il33
Ccn1	0	2.9377	0.373	0.007	0	MULL	Ccn1
S100a16	0	2.90709	0.742	0.035	0	MULL	S100a16
Trf	0	2.82548	0.533	0.036	0	MULL	Trf
Slc1a3	0	2.82094	0.674	0.013	0	MULL	Slc1a3
Gpr37	0	2.68776	0.535	0.014	0	MULL	Gpr37
Ptn	0	2.68478	0.526	0.02	0	MULL	Ptn
Espn	0	2.67481	0.589	0.01	0	MULL	Espn
Timp3	0	2.64726	0.486	0.007	0	MULL	Timp3
Cox4i2	0	2.64658	0.579	0.015	0	MULL	Cox4i2
Hes1	0	2.64301	0.45	0.012	0	MULL	Hes1
Fxyd6	0	2.55971	0.464	0.017	0	MULL	Fxyd6
Car14	0	2.53684	0.457	0.007	0	MULL	Car14
Cnn3	0	2.53547	0.7	0.061	0	MULL	Cnn3
Dapl1	0	2.49025	0.517	0.014	0	MULL	Dapl1
Ndrg2	0	2.42379	0.559	0.022	0	MULL	Ndrg2
Acsl3	0	2.37321	0.556	0.067	0	MULL	Acsl3
Cebpd	0	2.31762	0.659	0.128	0	MULL	Cebpd
Jun	0	2.31192	0.596	0.175	0	MULL	Jun
S100a1	0	2.30494	0.695	0.066	0	MULL	S100a1
Id3	0	2.29418	0.526	0.038	0	MULL	Id3
Mlc1	0	2.28711	0.55	0.007	0	MULL	Mlc1
Gpm6a2	0	2.27848	0.606	0.094	0	MULL	Gpm6a
Ptgds	0	2.25368	0.268	0.033	0	MULL	Ptgds
Synpr1	0	2.21118	0.676	0.07	0	MULL	Synpr
Prdx6	0	2.1553	0.747	0.229	0	MULL	Prdx6
Vim	0	2.14481	0.714	0.162	0	MULL	Vim
Trpm3	0	2.0959	0.583	0.023	0	MULL	Trpm3
Abca8a	0	2.06037	0.412	0.005	0	MULL	Abca8a
Rdh10	0	2.05076	0.474	0.023	0	MULL	Rdh10
Slmap	0	2.04513	0.51	0.048	0	MULL	Slmap
Rtn41	0	2.03129	0.807	0.323	0	MULL	Rtn4
Gfap	0	2.02821	0.287	0.018	0	MULL	Gfap
Dhrs1	0	2.01247	0.477	0.07	0	MULL	Dhrs1
Cd812	0	1.97308	0.773	0.237	0	MULL	Cd81
Cav1	0	1.97123	0.514	0.008	0	MULL	Cav1
Aqp4	0	1.92401	0.435	0.003	0	MULL	Aqp4
Gpm6b1	0	1.92395	0.664	0.109	0	MULL	Gpm6b
Pax61	0	1.92185	0.589	0.056	0	MULL	Pax6
Pfn23	0	1.91124	0.682	0.154	0	MULL	Pfn2
Crip2	0	1.90319	0.501	0.015	0	MULL	Crip2
Pon2	0	1.88025	0.497	0.035	0	MULL	Pon2
Plpp3	0	1.87297	0.484	0.009	0	MULL	Plpp3
Car23	0	1.85336	0.732	0.235	0	MULL	Car2
Ogfrl1	0	1.85115	0.547	0.093	0	MULL	Ogfrl1
Sox2	0	1.82637	0.499	0.006	0	MULL	Sox2
Sox9	0	1.82144	0.492	0.011	0	MULL	Sox9
Nbl1	0	1.78775	0.447	0.013	0	MULL	Nbl1
Kdr	0	1.78326	0.478	0.012	0	MULL	Kdr
Tppp3	0	1.764	0.501	0.038	0	MULL	Tppp3
Sfxn5	0	1.76265	0.408	0.031	0	MULL	Sfxn5
Hes5	0	1.7394	0.229	0.01	0	MULL	Hes5
Tsc22d4	0	1.7149	0.617	0.089	0	MULL	Tsc22d4
Mir99ahg	0	1.69414	0.45	0.028	0	MULL	Mir99ahg
Mt31	0	1.69198	0.442	0.049	0	MULL	Mt3
Rhoc	0	1.67818	0.511	0.028	0	MULL	Rhoc
Bsg1	0	1.65233	0.858	0.524	0	MULL	Bsg
Cav2	0	1.65092	0.434	0.011	0	MULL	Cav2
Cdh2	0	1.62907	0.553	0.051	0	MULL	Cdh2
Rcn21	0	1.61051	0.478	0.069	0	MULL	Rcn2
Spon1	0	1.60876	0.408	0.01	0	MULL	Spon1
Gas1	0	1.5996	0.316	0.015	0	MULL	Gas1
Gpx8	0	1.56696	0.445	0.006	0	MULL	Gpx8
Metrn	0	1.55689	0.421	0.011	0	MULL	Metrn
Sbspon	0	1.54431	0.384	0.004	0	MULL	Sbspon
Scd21	0	1.53867	0.522	0.072	0	MULL	Scd2
Efemp1	0	1.53436	0.396	0.007	0	MULL	Efemp1
Pdlim4	0	1.52654	0.416	0.017	0	MULL	Pdlim4
Col9a1	0	1.52249	0.303	0.003	0	MULL	Col9a1
Aldoc2	0	1.47548	0.586	0.221	0	MULL	Aldoc
Epha5	0	1.47071	0.422	0.032	0	MULL	Epha5
Gstm52	0	1.46436	0.541	0.086	0	MULL	Gstm5
Sulf1	0	1.45324	0.387	0.018	0	MULL	Sulf1
Flt1	0	1.45278	0.408	0.007	0	MULL	Flt1
Laptm4a	0	1.45247	0.693	0.214	0	MULL	Laptm4a
Ddr1	0	1.43899	0.445	0.024	0	MULL	Ddr1
Oaf	0	1.43301	0.36	0.01	0	MULL	Oaf
Shisal2b	0	1.41811	0.26	0.003	0	MULL	Shisal2b
Plaat3	0	1.40825	0.429	0.019	0	MULL	Plaat3
Eno1	0	1.4081	0.937	0.732	0	MULL	Eno1
Gm3764	0	1.40234	0.361	0.006	0	MULL	Gm3764
Tuba1a3	0	1.39339	0.854	0.396	0	MULL	Tuba1a
Tmem176b	0	1.38559	0.457	0.04	0	MULL	Tmem176b
Lhx2	0	1.38512	0.364	0.003	0	MULL	Lhx2
Frzb	0	1.37529	0.332	0.002	0	MULL	Frzb
Cspg51	0	1.37343	0.447	0.05	0	MULL	Cspg5
S100a10	0	1.36597	0.556	0.15	0	MULL	S100a10
Fbxo2	0	1.36482	0.338	0.01	0	MULL	Fbxo2
Crot	0	1.35859	0.394	0.019	0	MULL	Crot
Gstt1	0	1.34122	0.354	0.013	0	MULL	Gstt1
Ccnd3	0	1.33	0.518	0.081	0	MULL	Ccnd3
Ier2	0	1.31535	0.53	0.248	0	MULL	Ier2
Snhg18	0	1.31427	0.36	0.006	0	MULL	Snhg18
Itm2b2	0	1.30432	0.847	0.537	0	MULL	Itm2b
Ddah2	0	1.29986	0.381	0.015	0	MULL	Ddah2
S1pr3	0	1.29497	0.352	0.007	0	MULL	S1pr3
Nudt4	0	1.28678	0.463	0.066	0	MULL	Nudt4
Six62	0	1.27697	0.455	0.059	0	MULL	Six6
Tspan32	0	1.27491	0.687	0.236	0	MULL	Tspan3
Ctsl	0	1.2709	0.64	0.228	0	MULL	Ctsl
Tspan15	0	1.26872	0.398	0.023	0	MULL	Tspan15
Adamts51	0	1.26402	0.329	0.017	0	MULL	Adamts5
Mxra73	0	1.26322	0.535	0.095	0	MULL	Mxra7
Mfge82	0	1.26165	0.64	0.173	0	MULL	Mfge8
Ctnnbip1	0	1.26055	0.389	0.041	0	MULL	Ctnnbip1
E130114P18Rik	0	1.25935	0.321	0.008	0	MULL	E130114P18Rik
Ddah1	0	1.22535	0.396	0.031	0	MULL	Ddah1
Chst2	0	1.21716	0.354	0.027	0	MULL	Chst2
Six32	0	1.21453	0.495	0.065	0	MULL	Six3
Anxa1	0	1.20692	0.329	0.056	0	MULL	Anxa1
Gnai2	0	1.20592	0.703	0.263	0	MULL	Gnai2
Gsta4	0	1.20263	0.339	0.014	0	MULL	Gsta4
Cd63	0	1.20249	0.804	0.387	0	MULL	Cd63
Ldhb1	0	1.20129	0.509	0.104	0	MULL	Ldhb
Aldh1a1	0	1.19629	0.25	0.005	0	MULL	Aldh1a1
Adamts1	0	1.1949	0.274	0.005	0	MULL	Adamts1
Sox8	0	1.19385	0.249	0.002	0	MULL	Sox8
Prex2	0	1.17436	0.277	0.005	0	MULL	Prex2
Pmepa1	0	1.17163	0.331	0.022	0	MULL	Pmepa1
Wipi1	0	1.16821	0.35	0.02	0	MULL	Wipi1
Tgfb21	0	1.16699	0.44	0.051	0	MULL	Tgfb2
Tubb2b	0	1.15933	0.288	0.012	0	MULL	Tubb2b
Vat1l	0	1.15356	0.34	0.014	0	MULL	Vat1l
Cd9	0	1.14938	0.76	0.275	0	MULL	Cd9
Sdc4	0	1.14714	0.45	0.16	0	MULL	Sdc4
Nfia	0	1.13564	0.368	0.029	0	MULL	Nfia
Nkd1	0	1.13542	0.284	0.005	0	MULL	Nkd1
Enpp2	0	1.13071	0.228	0.003	0	MULL	Enpp2
Ednrb	0	1.12876	0.213	0.017	0	MULL	Ednrb
Cntfr	0	1.12797	0.305	0.023	0	MULL	Cntfr
mt-Nd22	0	1.1253	0.875	0.531	0	MULL	mt-Nd2
Id1	0	1.11953	0.295	0.027	0	MULL	Id1
S100a13	0	1.11284	0.445	0.117	0	MULL	S100a13
Prelp	0	1.1034	0.294	0.003	0	MULL	Prelp
Rrh	0	1.09628	0.247	0.002	0	MULL	Rrh
Rax2	0	1.09503	0.547	0.153	0	MULL	Rax
Mmd2	0	1.09325	0.388	0.046	0	MULL	Mmd2
Htra1	0	1.09187	0.4	0.05	0	MULL	Htra1
D630033O11Rik	0	1.08284	0.271	0.004	0	MULL	D630033O11Rik
Pbxip1	0	1.07906	0.425	0.061	0	MULL	Pbxip1
Ap4s1	0	1.07375	0.392	0.079	0	MULL	Ap4s1
Slc6a111	0	1.07041	0.31	0.027	0	MULL	Slc6a11
Six3os1	0	1.0639	0.316	0.019	0	MULL	Six3os1
Rtn31	0	1.06298	0.634	0.241	0	MULL	Rtn3
Olfm2	0	1.06045	0.302	0.015	0	MULL	Olfm2
Ncald2	0	1.05897	0.372	0.05	0	MULL	Ncald
Tmem47	0	1.05796	0.299	0.008	0	MULL	Tmem47
Nfix	0	1.05519	0.362	0.023	0	MULL	Nfix
Csrp1	0	1.05407	0.287	0.013	0	MULL	Csrp1
Itgav	0	1.0532	0.346	0.037	0	MULL	Itgav
Rplp1	0	1.0513	0.901	0.691	0	MULL	Rplp1
Ncam11	0	1.0478	0.62	0.218	0	MULL	Ncam1
Egr1	0	1.04235	0.435	0.125	0	MULL	Egr1
1941-09-01	0	1.04	0.394	0.075	0	MULL	2022-09-04
Zfp36l1	0	1.02966	0.459	0.111	0	MULL	Zfp36l1
Gm16731	0	1.02259	0.393	0.058	0	MULL	Gm1673
Kcnk1	0	1.01177	0.278	0.02	0	MULL	Kcnk1
Selenof	0	1.00876	0.758	0.316	0	MULL	Selenof
Pak33	0	1.00431	0.355	0.05	0	MULL	Pak3
Myo6	0	1.00318	0.341	0.033	0	MULL	Myo6
Cnp	0	1.00075	0.284	0.016	0	MULL	Cnp
Sorbs2	0	0.999679	0.336	0.026	0	MULL	Sorbs2
Slc27a1	0	0.999658	0.341	0.045	0	MULL	Slc27a1
Nenf3	0	0.999105	0.51	0.126	0	MULL	Nenf
Tox3	0	0.997139	0.253	0.006	0	MULL	Tox3
Fhl11	0	0.988102	0.306	0.027	0	MULL	Fhl1
Rcn1	0	0.984251	0.29	0.013	0	MULL	Rcn1
Slitrk2	0	0.983082	0.224	0.004	0	MULL	Slitrk2
Bmp1	0	0.98129	0.241	0.01	0	MULL	Bmp1
Tcf43	0	0.976449	0.521	0.125	0	MULL	Tcf4
Nfib	0	0.973165	0.321	0.019	0	MULL	Nfib
Mdk	0	0.965522	0.25	0.004	0	MULL	Mdk
Fads2	0	0.958836	0.293	0.017	0	MULL	Fads2
Minar2	0	0.951546	0.274	0.024	0	MULL	Minar2
Shisa43	0	0.951186	0.52	0.129	0	MULL	Shisa4
Mgll1	0	0.946038	0.289	0.025	0	MULL	Mgll
Ttyh12	0	0.943864	0.561	0.172	0	MULL	Ttyh1
Pdlim3	0	0.942024	0.234	0.007	0	MULL	Pdlim3
Mgst1	0	0.935764	0.362	0.067	0	MULL	Mgst1
Col23a1	0	0.932086	0.256	0.008	0	MULL	Col23a1
Selenow2	0	0.931045	0.868	0.499	0	MULL	Selenow
AW047730	0	0.930774	0.212	0.002	0	MULL	AW047730
Atp1b3	0	0.927984	0.427	0.102	0	MULL	Atp1b3
Calb1	0	4.63351	0.969	0.011	0	HC	Calb1
Ppp1r1a3	0	3.93259	0.898	0.065	0	HC	Ppp1r1a
C1ql11	0	3.81068	0.922	0.034	0	HC	C1ql1
Adgrb1	0	3.77196	0.906	0.02	0	HC	Adgrb1
Slc4a3	0	3.59984	0.906	0.025	0	HC	Slc4a3
Tagln32	0	3.4887	0.914	0.069	0	HC	Tagln3
Atp1b11	0	3.36498	0.922	0.045	0	HC	Atp1b1
Npy	0	3.32412	0.547	0.014	0	HC	Npy
Tnr	0	2.92856	0.883	0.016	0	HC	Tnr
Onecut2	0	2.82414	0.852	0.005	0	HC	Onecut2
Lhx1os	0	2.73134	0.789	0.003	0	HC	Lhx1os
Ndrg41	0	2.70527	0.914	0.054	0	HC	Ndrg4
Tfap2b1	0	2.45221	0.805	0.026	0	HC	Tfap2b
Lrp111	0	2.4406	0.859	0.041	0	HC	Lrp11
Tmem132a	0	2.28512	0.766	0.027	0	HC	Tmem132a
Pcbd1	0	2.28177	0.758	0.01	0	HC	Pcbd1
Cdc42ep41	0	2.23744	0.75	0.041	0	HC	Cdc42ep4
Nebl2	0	2.17799	0.781	0.036	0	HC	Nebl
Utrn	0	2.09256	0.773	0.012	0	HC	Utrn
Tmod1	0	2.08413	0.758	0.007	0	HC	Tmod1
Olfml3	0	2.06895	0.711	0.012	0	HC	Olfml3
Stmn21	0	1.97488	0.773	0.04	0	HC	Stmn2
Wfdc10	0	1.97081	0.617	0.001	0	HC	Wfdc10
Syt2	0	1.95726	0.75	0.008	0	HC	Syt2
1981-09-01	0	1.92563	0.742	0.04	0	HC	2022-09-08
Pcsk6	0	1.91719	0.703	0.002	0	HC	Pcsk6
Galnt18	0	1.87184	0.711	0.013	0	HC	Galnt18
Cttnbp22	0	1.86529	0.781	0.038	0	HC	Cttnbp2
Rbfox21	0	1.81288	0.742	0.024	0	HC	Rbfox2
Lrrc4	0	1.7975	0.68	0.004	0	HC	Lrrc4
Slc4a5	0	1.79076	0.703	0.005	0	HC	Slc4a5
Lhx1	0	1.78875	0.703	0	0	HC	Lhx1
Gm16551	0	1.77915	0.633	0.001	0	HC	Gm16551
Adra2a	0	1.77492	0.734	0.001	0	HC	Adra2a
F2r	0	1.75765	0.688	0.003	0	HC	F2r
Rcan21	0	1.75446	0.688	0.02	0	HC	Rcan2
Pde3a	0	1.74573	0.719	0.019	0	HC	Pde3a
Vwc2	0	1.74418	0.586	0.009	0	HC	Vwc2
Csad	0	1.71443	0.648	0.023	0	HC	Csad
Sncg	0	1.68938	0.641	0.015	0	HC	Sncg
Lingo1	0	1.63909	0.68	0.013	0	HC	Lingo1
Ret	0	1.63366	0.688	0.004	0	HC	Ret
Cacng31	0	1.62511	0.648	0.02	0	HC	Cacng3
Akap12	0	1.62506	0.648	0.014	0	HC	Akap12
Lratd2	0	1.58368	0.656	0.01	0	HC	Lratd2
Elavl31	0	1.56634	0.719	0.029	0	HC	Elavl3
2022-09-06	0	1.54003	0.672	0.019	0	HC	2022-09-06
Sowaha	0	1.5069	0.562	0.006	0	HC	Sowaha
Akain1	0	1.50549	0.609	0.014	0	HC	Akain1
Dner1	0	1.5014	0.625	0.026	0	HC	Dner
Begain	0	1.48315	0.57	0.015	0	HC	Begain
Vat1l1	0	1.47919	0.695	0.034	0	HC	Vat1l
Slc12a2	0	1.45713	0.609	0.017	0	HC	Slc12a2
Wnk4	0	1.45604	0.617	0.002	0	HC	Wnk4
Sparcl11	0	1.45221	0.555	0.022	0	HC	Sparcl1
Gfra2	0	1.39004	0.594	0.013	0	HC	Gfra2
Tecrl	0	1.36318	0.5	0	0	HC	Tecrl
Fam126a	0	1.34641	0.57	0.012	0	HC	Fam126a
Gpr85	0	1.34361	0.578	0.02	0	HC	Gpr85
Slc6a17	0	1.3315	0.602	0.013	0	HC	Slc6a17
Col27a1	0	1.3279	0.484	0.01	0	HC	Col27a1
Megf11	0	1.32508	0.562	0.001	0	HC	Megf11
Nefl	0	1.27221	0.602	0.016	0	HC	Nefl
Ablim2	0	1.26374	0.539	0.014	0	HC	Ablim2
Dock4	0	1.21809	0.508	0.017	0	HC	Dock4
Ptpro	0	1.18842	0.508	0.012	0	HC	Ptpro
Grin11	0	1.18794	0.57	0.021	0	HC	Grin1
B3gat2	0	1.18098	0.508	0.005	0	HC	B3gat2
Fam174b	0	1.1396	0.516	0.007	0	HC	Fam174b
1500009L16Rik	0	1.13888	0.461	0.012	0	HC	1500009L16Rik
Rap1gap2	0	1.12338	0.547	0.015	0	HC	Rap1gap2
Prkg2	0	1.10677	0.508	0.001	0	HC	Prkg2
Tmeff2	0	1.09749	0.469	0.01	0	HC	Tmeff2
Arhgap15	0	1.09537	0.414	0.012	0	HC	Arhgap15
Nol3	0	1.0755	0.484	0.007	0	HC	Nol3
Ctnna2	0	1.06793	0.453	0.01	0	HC	Ctnna2
Fgf12	0	1.06217	0.492	0.014	0	HC	Fgf12
Fmn2	0	1.04075	0.516	0.016	0	HC	Fmn2
Add2	0	1.03748	0.516	0.014	0	HC	Add2
Mturn	0	1.03723	0.531	0.011	0	HC	Mturn
Sinhcaf	0	1.02701	0.414	0.013	0	HC	Sinhcaf
Cdh4	0	1.02672	0.492	0.007	0	HC	Cdh4
Slc29a4	0	1.01121	0.484	0.003	0	HC	Slc29a4
Slc12a7	0	0.97139	0.383	0.004	0	HC	Slc12a7
Tmem1791	0	0.961105	0.5	0.018	0	HC	Tmem179
Nos1ap	0	0.957216	0.445	0.012	0	HC	Nos1ap
9030625G05Rik	0	0.952297	0.398	0.001	0	HC	9030625G05Rik
Reep1	0	0.94048	0.43	0.014	0	HC	Reep1
Osbpl5	0	0.927607	0.461	0.008	0	HC	Osbpl5
Chst8	0	0.919091	0.406	0.001	0	HC	Chst8
Dcx	0	0.915664	0.398	0.002	0	HC	Dcx
Anks1b	0	0.911249	0.469	0.014	0	HC	Anks1b
Barhl2	0	0.900243	0.43	0.008	0	HC	Barhl2
Gnai1	0	0.898362	0.43	0.012	0	HC	Gnai1
2022-03-01	0	0.890772	0.297	0	0	HC	2022-03-01
Rasgrp1	0	0.879136	0.398	0.008	0	HC	Rasgrp1
Ppp1r16b	0	0.860328	0.383	0.009	0	HC	Ppp1r16b
Ptprt	0	0.85513	0.328	0.004	0	HC	Ptprt
Dmtn	0	0.849953	0.445	0.015	0	HC	Dmtn
Kif5a	0	0.848232	0.422	0.014	0	HC	Kif5a
Tenm1	0	0.846865	0.398	0.006	0	HC	Tenm1
Bsnd	0	0.83867	0.398	0	0	HC	Bsnd
Syt5	0	0.836593	0.453	0.008	0	HC	Syt5
9530059O14Rik	0	0.828872	0.352	0.003	0	HC	9530059O14Rik
Gfra1	0	0.814958	0.375	0.005	0	HC	Gfra1
Myo16	0	0.80006	0.375	0.002	0	HC	Myo16
Frmpd4	0	0.780974	0.336	0.001	0	HC	Frmpd4
Disp3	0	0.770285	0.336	0.002	0	HC	Disp3
Pard6g	0	0.768816	0.375	0.008	0	HC	Pard6g
Chn2	0	0.753275	0.383	0.01	0	HC	Chn2
Hspb3	0	0.737039	0.25	0	0	HC	Hspb3
Onecut1	0	0.724132	0.359	0.001	0	HC	Onecut1
Kcnj3	0	0.704014	0.312	0.003	0	HC	Kcnj3
Thsd7b	0	0.703109	0.328	0.001	0	HC	Thsd7b
Syndig1	0	0.702164	0.352	0.003	0	HC	Syndig1
Onecut3	0	0.69233	0.289	0	0	HC	Onecut3
Plekhd1	0	0.66907	0.336	0.009	0	HC	Plekhd1
Zfp804a	0	0.668349	0.391	0.01	0	HC	Zfp804a
Angpt2	0	0.65762	0.273	0.002	0	HC	Angpt2
Nefm	0	0.643381	0.367	0.005	0	HC	Nefm
Ryr3	0	0.631084	0.289	0.006	0	HC	Ryr3
Pax6os1	0	0.628949	0.352	0.006	0	HC	Pax6os1
Gm13715	0	0.621799	0.266	0	0	HC	Gm13715
Sema6d	0	0.600399	0.266	0.002	0	HC	Sema6d
St8sia5	0	0.599241	0.344	0.009	0	HC	St8sia5
Fam124a	0	0.579068	0.336	0.003	0	HC	Fam124a
March111	0	0.55879	0.297	0.005	0	HC	2022-03-11
Rtn4r	0	0.515757	0.266	0.001	0	HC	Rtn4r
Larp1b	8.94e-306	0.594507	0.359	0.01	1.85e-301	HC	Larp1b
Cacna1h	8.22e-304	1.21295	0.578	0.026	1.7e-299	HC	Cacna1h
St8sia3	6.39e-301	0.808937	0.375	0.011	1.33e-296	HC	St8sia3
Nav21	1.27e-300	1.4761	0.594	0.029	2.63e-296	HC	Nav2
Stmn41	7.9e-295	1.37626	0.586	0.028	1.64e-290	HC	Stmn4
Prmt8	1.04e-292	0.917535	0.461	0.018	2.16e-288	HC	Prmt8
Plch1	1.55e-290	0.92312	0.453	0.017	3.22e-286	HC	Plch1
Mab21l21	8.93e-290	1.40216	0.594	0.03	1.85e-285	HC	Mab21l2
Lsamp2	9.45e-280	1.9198	0.781	0.054	1.96e-275	HC	Lsamp
L1cam	5.7e-279	0.517443	0.305	0.008	1.18e-274	HC	L1cam
Syn2	8.59e-277	0.848465	0.344	0.01	1.78e-272	HC	Syn2
Traf3ip2	3.12e-276	0.514637	0.25	0.005	6.47e-272	HC	Traf3ip2
Ndp	1.4e-271	0.780045	0.367	0.012	2.91e-267	HC	Ndp
Rgs31	2.52e-271	2.24065	0.719	0.048	5.22e-267	HC	Rgs3
Lima1	1.64e-270	1.34263	0.656	0.038	3.4e-266	HC	Lima1
Ppp1r1b	1.83e-267	0.985466	0.383	0.013	3.8e-263	HC	Ppp1r1b
Itgb5	1.24e-265	1.66515	0.672	0.042	2.58e-261	HC	Itgb5
Ak11	7.36e-265	1.7412	0.734	0.05	1.53e-260	HC	Ak1
Gng2	1.51e-263	1.74691	0.711	0.047	3.13e-259	HC	Gng2
1942-09-01	3.52e-261	4.18885	0.922	0.094	7.3e-257	HC	2022-09-04
Kcnip2	6.35e-260	0.649963	0.242	0.005	1.32e-255	HC	Kcnip2
Cacna2d1	6.43e-259	0.77388	0.422	0.017	1.33e-254	HC	Cacna2d1
Mycn	1.16e-258	0.670772	0.32	0.01	2.4e-254	HC	Mycn
Adarb11	1.17e-253	1.04256	0.508	0.025	2.44e-249	HC	Adarb1
Gm28050	1.22e-250	0.649529	0.328	0.01	2.52e-246	HC	Gm28050
Sorl1	1.37e-247	1.41948	0.648	0.041	2.83e-243	HC	Sorl1
Tubb3	1.95e-240	1.77828	0.648	0.042	4.04e-236	HC	Tubb3
Snhg111	5.64e-237	2.9609	0.93	0.094	1.17e-232	HC	Snhg11
Dlgap11	2.85e-236	1.12445	0.547	0.03	5.91e-232	HC	Dlgap1
Gm142041	2.47e-234	0.743175	0.367	0.014	5.13e-230	HC	Gm14204
Pcdh17	3.51e-231	0.869376	0.438	0.02	7.28e-227	HC	Pcdh17
Fam135a	5.42e-228	0.913142	0.461	0.022	1.12e-223	HC	Fam135a
H1fx	2.05e-227	0.684418	0.391	0.016	4.25e-223	HC	H1fx
Uchl11	1.12e-226	1.77392	0.719	0.055	2.32e-222	HC	Uchl1
Gm49708	1.21e-226	0.890365	0.25	0.007	2.52e-222	HC	Gm49708
Slc24a2	8.74e-224	0.843262	0.445	0.021	1.81e-219	HC	Slc24a2
Mb21d2	1.39e-223	0.524704	0.297	0.01	2.89e-219	HC	Mb21d2
Ina2	3.82e-223	1.29716	0.656	0.045	7.92e-219	HC	Ina
Thrsp2	2.37e-221	1.39197	0.617	0.041	4.91e-217	HC	Thrsp
Strip21	1.42e-220	0.747377	0.469	0.024	2.94e-216	HC	Strip2
Mllt112	3.72e-220	1.91715	0.781	0.068	7.72e-216	HC	Mllt11
Gm19938	5.74e-220	0.724285	0.32	0.011	1.19e-215	HC	Gm19938
Nrxn21	1.09e-218	1.20311	0.641	0.044	2.27e-214	HC	Nrxn2
Cttn1	2.05e-218	1.20235	0.664	0.047	4.26e-214	HC	Cttn
Sema6a	3.54e-217	0.709361	0.336	0.013	7.34e-213	HC	Sema6a
Tspan12	8.5e-216	0.522826	0.32	0.012	1.76e-211	HC	Tspan12
Ankrd27	2.93e-215	0.678344	0.438	0.021	6.07e-211	HC	Ankrd27
Osbpl1a1	3.17e-215	1.15443	0.609	0.041	6.58e-211	HC	Osbpl1a
Tmem200a	5.32e-215	0.559154	0.234	0.006	1.1e-210	HC	Tmem200a
Spock31	3.94e-214	1.04371	0.523	0.03	8.18e-210	HC	Spock3
Ptprf1	7.29e-213	0.957698	0.453	0.023	1.51e-208	HC	Ptprf
Fabp31	5.47e-211	1.12226	0.523	0.031	1.13e-206	HC	Fabp3
Ece2	1.12e-210	0.643511	0.375	0.016	2.32e-206	HC	Ece2
Serp21	3.98e-210	1.06283	0.617	0.042	8.25e-206	HC	Serp2
Srgap3	6.42e-210	0.838539	0.445	0.023	1.33e-205	HC	Srgap3
Kif5c1	1.28e-209	1.33309	0.617	0.043	2.65e-205	HC	Kif5c
Fam13a	4.08e-206	0.540215	0.266	0.008	8.46e-202	HC	Fam13a
Ankrd29	8.08e-206	0.578261	0.305	0.011	1.68e-201	HC	Ankrd29
Nsg11	1.89e-205	1.30185	0.633	0.046	3.92e-201	HC	Nsg1
Tanc11	2.24e-204	0.950686	0.469	0.026	4.64e-200	HC	Tanc1
Cntnap1	2.14e-203	0.545434	0.297	0.011	4.43e-199	HC	Cntnap1
Fry	3.81e-203	1.00285	0.531	0.033	7.89e-199	HC	Fry
Tmtc4	2.06e-202	0.651699	0.344	0.014	4.27e-198	HC	Tmtc4
Wfs1	1.33e-201	1.17197	0.492	0.029	2.75e-197	HC	Wfs1
Tubb4a3	7.23e-201	1.67822	0.68	0.055	1.5e-196	HC	Tubb4a
Robo2	1.3e-197	0.96905	0.516	0.032	2.7e-193	HC	Robo2
Dusp10	1.55e-197	0.62963	0.367	0.017	3.21e-193	HC	Dusp10
Coro2b1	3.54e-197	1.29526	0.695	0.057	7.34e-193	HC	Coro2b
Fgf11	7.38e-197	0.759961	0.344	0.015	1.53e-192	HC	Fgf11
2310022B05Rik	3.4e-194	0.727845	0.445	0.024	7.05e-190	HC	2310022B05Rik
Scn2b1	1.69e-193	0.613333	0.344	0.015	3.51e-189	HC	Scn2b
Smarca41	2.77e-192	3.08701	0.867	0.108	5.73e-188	HC	Smarca4
Calb21	0	4.92002	0.851	0.032	0	RGC	Calb2
Sncg1	0	4.30103	0.919	0.014	0	RGC	Sncg
Thy11	0	4.1366	0.912	0.032	0	RGC	Thy1
Nefl1	0	3.99077	0.905	0.015	0	RGC	Nefl
Snhg112	0	3.88434	0.959	0.094	0	RGC	Snhg11
Atp1b12	0	3.45556	0.899	0.045	0	RGC	Atp1b1
Stmn22	0	3.34452	0.919	0.039	0	RGC	Stmn2
Nrn1	0	3.20258	0.791	0.003	0	RGC	Nrn1
Uchl12	0	3.20147	0.865	0.055	0	RGC	Uchl1
Ebf11	0	2.82252	0.845	0.022	0	RGC	Ebf1
Gap431	0	2.79545	0.757	0.036	0	RGC	Gap43
Tac1	0	2.7861	0.351	0.007	0	RGC	Tac1
Tubb31	0	2.65361	0.824	0.042	0	RGC	Tubb3
Nefm1	0	2.54737	0.764	0.004	0	RGC	Nefm
Resp181	0	2.45104	0.736	0.02	0	RGC	Resp18
Nsg12	0	2.44951	0.824	0.045	0	RGC	Nsg1
Slc17a6	0	2.32042	0.77	0.002	0	RGC	Slc17a6
Gm13889	0	2.31025	0.628	0.018	0	RGC	Gm13889
Fxyd7	0	2.27954	0.635	0.008	0	RGC	Fxyd7
Pou4f1	0	2.27904	0.655	0.001	0	RGC	Pou4f1
Scn1b	0	2.22966	0.743	0.015	0	RGC	Scn1b
Vsnl11	0	2.19664	0.622	0.027	0	RGC	Vsnl1
Rgs4	0	2.18336	0.588	0.005	0	RGC	Rgs4
Sult4a12	0	2.16803	0.716	0.025	0	RGC	Sult4a1
Sparcl12	0	2.05513	0.703	0.021	0	RGC	Sparcl1
6330403K07Rik2	0	2.00818	0.635	0.026	0	RGC	6330403K07Rik
Sox11	0	1.99828	0.426	0.002	0	RGC	Sox11
Stmn42	0	1.97402	0.709	0.028	0	RGC	Stmn4
Rian1	0	1.94093	0.682	0.031	0	RGC	Rian
Tmem163	0	1.92188	0.655	0.001	0	RGC	Tmem163
Pvalb	0	1.90938	0.331	0.005	0	RGC	Pvalb
Rbpms2	0	1.87456	0.527	0.004	0	RGC	Rbpms2
Spock21	0	1.85264	0.736	0.042	0	RGC	Spock2
Snca	0	1.84001	0.527	0.012	0	RGC	Snca
Chrna6	0	1.81706	0.534	0.014	0	RGC	Chrna6
Stx1b2	0	1.78132	0.703	0.023	0	RGC	Stx1b
Nsg21	0	1.72775	0.676	0.027	0	RGC	Nsg2
Ptprn3	0	1.71441	0.757	0.05	0	RGC	Ptprn
Trarg1	0	1.69679	0.358	0.001	0	RGC	Trarg1
Cdk142	0	1.68587	0.568	0.02	0	RGC	Cdk14
Nell2	0	1.68394	0.642	0.002	0	RGC	Nell2
Scn2b2	0	1.66818	0.568	0.014	0	RGC	Scn2b
Stk32c	0	1.65858	0.588	0.006	0	RGC	Stk32c
Cacnb3	0	1.65275	0.581	0.012	0	RGC	Cacnb3
Camk2n22	0	1.6413	0.635	0.029	0	RGC	Camk2n2
Cplx1	0	1.63056	0.48	0.011	0	RGC	Cplx1
Clec2l	0	1.62407	0.534	0.01	0	RGC	Clec2l
Scn2a	0	1.61108	0.635	0.014	0	RGC	Scn2a
Kctd16	0	1.60822	0.635	0.013	0	RGC	Kctd16
Elavl32	0	1.57841	0.615	0.029	0	RGC	Elavl3
Dner2	0	1.5654	0.642	0.026	0	RGC	Dner
Kcnip4	0	1.54309	0.5	0.016	0	RGC	Kcnip4
Csdc22	0	1.53953	0.601	0.028	0	RGC	Csdc2
Rph3a2	0	1.53304	0.547	0.023	0	RGC	Rph3a
Vstm2l	0	1.51031	0.52	0.017	0	RGC	Vstm2l
Ppp2r2c	0	1.50464	0.635	0.015	0	RGC	Ppp2r2c
Id41	0	1.47458	0.534	0.02	0	RGC	Id4
Cnih21	0	1.43697	0.574	0.018	0	RGC	Cnih2
Nrsn22	0	1.42832	0.635	0.023	0	RGC	Nrsn2
Syt51	0	1.42026	0.541	0.008	0	RGC	Syt5
Kif5a1	0	1.41343	0.554	0.013	0	RGC	Kif5a
Chst1	0	1.39963	0.547	0.017	0	RGC	Chst1
Rbfox1	0	1.39828	0.534	0.008	0	RGC	Rbfox1
Mapk102	0	1.39794	0.595	0.028	0	RGC	Mapk10
Mfsd6	0	1.39706	0.554	0.016	0	RGC	Mfsd6
Crhbp	0	1.39379	0.378	0.001	0	RGC	Crhbp
Pcdh10	0	1.38	0.446	0.011	0	RGC	Pcdh10
Dmtn1	0	1.3674	0.561	0.015	0	RGC	Dmtn
Lrfn5	0	1.35732	0.581	0.01	0	RGC	Lrfn5
Matk	0	1.34319	0.547	0.012	0	RGC	Matk
Fgf121	0	1.3338	0.527	0.013	0	RGC	Fgf12
Spock32	0	1.32806	0.601	0.03	0	RGC	Spock3
Pianp1	0	1.30752	0.547	0.021	0	RGC	Pianp
Rbfox22	0	1.30592	0.588	0.024	0	RGC	Rbfox2
Dhcr24	0	1.2996	0.52	0.023	0	RGC	Dhcr24
Tmem1792	0	1.29768	0.581	0.018	0	RGC	Tmem179
Dok5	0	1.28745	0.446	0.005	0	RGC	Dok5
Tmem151a	0	1.26764	0.601	0.016	0	RGC	Tmem151a
Rasgrf1	0	1.26138	0.527	0.012	0	RGC	Rasgrf1
Elavl2	0	1.24213	0.52	0.003	0	RGC	Elavl2
Ahnak2	0	1.24149	0.507	0.004	0	RGC	Ahnak2
Chrnb3	0	1.22518	0.419	0.009	0	RGC	Chrnb3
Rprm	0	1.22263	0.311	0.003	0	RGC	Rprm
Rbfox3	0	1.22186	0.514	0.009	0	RGC	Rbfox3
Nptx1	0	1.21565	0.48	0.013	0	RGC	Nptx1
Bend62	0	1.20883	0.5	0.019	0	RGC	Bend6
Map1a	0	1.20557	0.527	0.013	0	RGC	Map1a
Caln1	0	1.19424	0.446	0.005	0	RGC	Caln1
1931-09-01	0	1.19132	0.547	0.027	0	RGC	2022-09-03
Lingo11	0	1.18724	0.507	0.014	0	RGC	Lingo1
Scn1a	0	1.17939	0.507	0.006	0	RGC	Scn1a
Rmst	0	1.16922	0.459	0.015	0	RGC	Rmst
L1cam1	0	1.16453	0.493	0.007	0	RGC	L1cam
Nrxn12	0	1.15502	0.541	0.016	0	RGC	Nrxn1
Adora1	0	1.14993	0.48	0.012	0	RGC	Adora1
Diras11	0	1.13008	0.507	0.016	0	RGC	Diras1
Srgap1	0	1.1093	0.52	0.002	0	RGC	Srgap1
Nptxr	0	1.10555	0.473	0.009	0	RGC	Nptxr
Kcnq2	0	1.10391	0.466	0.006	0	RGC	Kcnq2
Rcan22	0	1.09698	0.493	0.021	0	RGC	Rcan2
Atp2b2	0	1.09111	0.507	0.015	0	RGC	Atp2b2
Miat	0	1.08746	0.399	0.001	0	RGC	Miat
Cpne8	0	1.08516	0.419	0.01	0	RGC	Cpne8
Necab2	0	1.08366	0.351	0.011	0	RGC	Necab2
Slc6a171	0	1.04415	0.459	0.013	0	RGC	Slc6a17
Sema6a1	0	1.04325	0.466	0.012	0	RGC	Sema6a
Adcyap1	0	1.00181	0.291	0	0	RGC	Adcyap1
Ncs1	0	0.967925	0.48	0.015	0	RGC	Ncs1
Cpne4	0	0.963535	0.412	0.002	0	RGC	Cpne4
Anks1b1	0	0.9375	0.412	0.014	0	RGC	Anks1b
A2ml1	0	0.933764	0.257	0.001	0	RGC	A2ml1
Syt7	0	0.93269	0.392	0.011	0	RGC	Syt7
Myo1b	0	0.930867	0.378	0.009	0	RGC	Myo1b
Clstn2	0	0.929877	0.378	0.003	0	RGC	Clstn2
Disp2	0	0.92428	0.419	0.013	0	RGC	Disp2
Elavl4	0	0.918321	0.439	0.01	0	RGC	Elavl4
Epdr1	0	0.916109	0.446	0.016	0	RGC	Epdr1
Adgra1	0	0.911481	0.419	0.008	0	RGC	Adgra1
Nlgn3	0	0.908402	0.473	0.014	0	RGC	Nlgn3
Akap121	0	0.901582	0.412	0.014	0	RGC	Akap12
Vamp1	0	0.897398	0.392	0.013	0	RGC	Vamp1
AI5934421	0	0.891669	0.453	0.011	0	RGC	AI593442
Galnt9	0	0.88852	0.392	0.005	0	RGC	Galnt9
Gabbr2	0	0.885535	0.412	0.01	0	RGC	Gabbr2
Gpr153	0	0.876518	0.426	0.016	0	RGC	Gpr153
Adcy2	0	0.872068	0.412	0.014	0	RGC	Adcy2
Gng4	0	0.870611	0.412	0.003	0	RGC	Gng4
Add21	0	0.868451	0.493	0.014	0	RGC	Add2
Gpr158	0	0.865278	0.378	0.007	0	RGC	Gpr158
Ece21	0	0.862894	0.453	0.016	0	RGC	Ece2
Jup	0	0.852388	0.419	0.01	0	RGC	Jup
Lingo2	0	0.846187	0.385	0.01	0	RGC	Lingo2
9530059O14Rik1	0	0.84501	0.439	0.002	0	RGC	9530059O14Rik
Nrip3	0	0.827829	0.392	0.004	0	RGC	Nrip3
Syn21	0	0.823575	0.426	0.01	0	RGC	Syn2
Spock1	0	0.817972	0.365	0.008	0	RGC	Spock1
Nat8l	0	0.815937	0.392	0.007	0	RGC	Nat8l
Kcna2	0	0.803768	0.392	0.009	0	RGC	Kcna2
Ttc9b	0	0.803467	0.453	0.018	0	RGC	Ttc9b
Sez6l	0	0.793567	0.345	0.004	0	RGC	Sez6l
Rab11fip4	0	0.791225	0.399	0.012	0	RGC	Rab11fip4
Rbms3	0	0.790931	0.358	0.002	0	RGC	Rbms3
Hs3st5	0	0.789746	0.405	0.009	0	RGC	Hs3st5
Golga7b	0	0.784783	0.446	0.008	0	RGC	Golga7b
Kcnc4	0	0.781147	0.405	0.004	0	RGC	Kcnc4
Pou6f2	0	0.756354	0.297	0.005	0	RGC	Pou6f2
Fgf1	0	0.752167	0.277	0.004	0	RGC	Fgf1
Ret1	0	0.751577	0.331	0.004	0	RGC	Ret
Vwa5b2	0	0.749207	0.318	0.002	0	RGC	Vwa5b2
Cntnap11	0	0.746375	0.385	0.01	0	RGC	Cntnap1
Rab15	0	0.74199	0.358	0.006	0	RGC	Rab15
Gabra2	0	0.737018	0.297	0.008	0	RGC	Gabra2
Pou4f2	0	0.736433	0.27	0	0	RGC	Pou4f2
Islr2	0	0.727826	0.345	0.002	0	RGC	Islr2
Lhfpl5	0	0.718317	0.351	0.003	0	RGC	Lhfpl5
Scn3a	0	0.715418	0.351	0.009	0	RGC	Scn3a
Sv2c	0	0.703972	0.318	0.005	0	RGC	Sv2c
Rusc1	0	0.693164	0.399	0.014	0	RGC	Rusc1
Pou4f3	0	0.692919	0.25	0	0	RGC	Pou4f3
Nol31	0	0.692598	0.365	0.007	0	RGC	Nol3
Rims3	0	0.691643	0.365	0.007	0	RGC	Rims3
Cpne9	0	0.690749	0.338	0.004	0	RGC	Cpne9
Slc35f1	0	0.684303	0.318	0.007	0	RGC	Slc35f1
Kcnd2	0	0.681839	0.25	0.001	0	RGC	Kcnd2
Jph4	0	0.681033	0.392	0.011	0	RGC	Jph4
Mirg	0	0.671636	0.25	0.005	0	RGC	Mirg
Slc2a13	0	0.665439	0.331	0.005	0	RGC	Slc2a13
Cacna1b	0	0.657542	0.318	0.007	0	RGC	Cacna1b
Fkbp1b	0	0.656584	0.345	0.008	0	RGC	Fkbp1b
C030017B01Rik	0	0.655269	0.358	0.004	0	RGC	C030017B01Rik
BC030500	0	0.651787	0.297	0.005	0	RGC	BC030500
Arhgef15	0	0.64801	0.365	0.009	0	RGC	Arhgef15
Gnal	0	0.646144	0.331	0.005	0	RGC	Gnal
Kcnh7	0	0.642525	0.311	0.008	0	RGC	Kcnh7
Nrip2	0	0.638864	0.365	0.007	0	RGC	Nrip2
Rgs17	0	0.635744	0.372	0.008	0	RGC	Rgs17
March112	0	0.633083	0.264	0.005	0	RGC	2022-03-11
Ptchd4	0	0.632646	0.277	0.003	0	RGC	Ptchd4
Grin2a	0	0.624095	0.264	0.002	0	RGC	Grin2a
Plppr3	0	0.623399	0.311	0.007	0	RGC	Plppr3
Asphd2	0	0.605608	0.378	0.012	0	RGC	Asphd2
Lrrn1	0	0.599868	0.304	0.003	0	RGC	Lrrn1
Nell1	0	0.598278	0.25	0.002	0	RGC	Nell1
Tafa2	0	0.579331	0.257	0.005	0	RGC	Tafa2
Kcnc2	0	0.576668	0.311	0.006	0	RGC	Kcnc2
Plppr1	0	0.572352	0.23	0.003	0	RGC	Plppr1
Dlgap3	0	0.562853	0.365	0.009	0	RGC	Dlgap3
Stbd1	0	0.55832	0.25	0.001	0	RGC	Stbd1
Gm47163	0	0.550803	0.277	0.007	0	RGC	Gm47163
Isl2	0	0.549603	0.209	0.001	0	RGC	Isl2
Htr1d	0	0.549294	0.25	0.001	0	RGC	Htr1d
Dpp10	0	0.541635	0.23	0.002	0	RGC	Dpp10
Panx2	0	0.540416	0.331	0.006	0	RGC	Panx2
Rasd2	0	0.538946	0.264	0.005	0	RGC	Rasd2
Lgi1	0	0.537532	0.209	0.001	0	RGC	Lgi1
Htr1b	0	0.534692	0.264	0.001	0	RGC	Htr1b
Opcml	0	0.521181	0.264	0.004	0	RGC	Opcml
B3gat21	0	0.507517	0.257	0.006	0	RGC	B3gat2
Ube2ql1	0	0.500403	0.318	0.006	0	RGC	Ube2ql1
Cdh41	3.76e-306	0.604822	0.284	0.007	7.8e-302	RGC	Cdh4
Igfbp7	0	5.81347	1	0.016	0	VEC	Igfbp7
Cldn5	0	5.34116	1	0.003	0	VEC	Cldn5
Ly6c1	0	4.95251	1	0.005	0	VEC	Ly6c1
Ly6a	0	4.50622	0.989	0.025	0	VEC	Ly6a
Rgs5	0	4.19548	0.688	0.003	0	VEC	Rgs5
Itm2a	0	4.01503	0.946	0.01	0	VEC	Itm2a
Tm4sf1	0	3.9539	0.935	0.006	0	VEC	Tm4sf1
Ctla2a	0	3.87298	0.892	0.007	0	VEC	Ctla2a
Mgp	0	3.85846	0.828	0.002	0	VEC	Mgp
Cxcl12	0	3.74173	0.774	0.008	0	VEC	Cxcl12
Pltp	0	3.72175	0.914	0.034	0	VEC	Pltp
Flt11	0	3.6247	0.892	0.032	0	VEC	Flt1
Egfl7	0	3.51636	0.946	0.007	0	VEC	Egfl7
Hspb12	0	3.48224	0.946	0.012	0	VEC	Hspb1
Cd2002	0	3.37428	0.925	0.043	0	VEC	Cd200
Slco1a4	0	3.17827	0.839	0.001	0	VEC	Slco1a4
Sparcl13	0	3.16022	0.763	0.022	0	VEC	Sparcl1
Crip22	0	3.07942	0.935	0.045	0	VEC	Crip2
Slc9a3r2	0	3.07556	0.849	0.019	0	VEC	Slc9a3r2
Eng	0	3.04077	0.925	0.007	0	VEC	Eng
Ramp2	0	3.00275	0.892	0.007	0	VEC	Ramp2
Id11	0	2.99569	0.839	0.043	0	VEC	Id1
Vwa1	0	2.97211	0.914	0.003	0	VEC	Vwa1
Esam	0	2.85698	0.957	0.016	0	VEC	Esam
Myl9	0	2.81389	0.548	0.007	0	VEC	Myl9
Klf4	0	2.79564	0.785	0.034	0	VEC	Klf4
Cd34	0	2.75871	0.892	0.002	0	VEC	Cd34
Foxq1	0	2.70835	0.785	0.001	0	VEC	Foxq1
Ptprb	0	2.69772	0.817	0.001	0	VEC	Ptprb
Kcnj8	0	2.64098	0.462	0.001	0	VEC	Kcnj8
Epas11	0	2.63187	0.849	0.039	0	VEC	Epas1
Serpinh11	0	2.56712	0.871	0.017	0	VEC	Serpinh1
Ndufa4l2	0	2.49936	0.527	0.003	0	VEC	Ndufa4l2
Ecscr	0	2.4785	0.817	0.002	0	VEC	Ecscr
Higd1b	0	2.47739	0.516	0.001	0	VEC	Higd1b
Tmem252	0	2.45308	0.656	0.001	0	VEC	Tmem252
Pecam1	0	2.41106	0.882	0.014	0	VEC	Pecam1
Sox17	0	2.37958	0.763	0.001	0	VEC	Sox17
Emcn	0	2.37368	0.828	0.001	0	VEC	Emcn
Adgrl4	0	2.36663	0.817	0.001	0	VEC	Adgrl4
Lmo2	0	2.29065	0.86	0.019	0	VEC	Lmo2
Atp1a2	0	2.25928	0.484	0.006	0	VEC	Atp1a2
Depp1	0	2.24163	0.462	0	0	VEC	Depp1
Bcam	0	2.24075	0.785	0.004	0	VEC	Bcam
Apold1	0	2.22149	0.634	0.004	0	VEC	Apold1
Wfdc1	0	2.17891	0.785	0.005	0	VEC	Wfdc1
Slco1c1	0	2.17243	0.602	0.004	0	VEC	Slco1c1
Abcg2	0	2.16659	0.796	0.016	0	VEC	Abcg2
Acvrl1	0	2.12837	0.817	0.014	0	VEC	Acvrl1
Lsr	0	2.07948	0.763	0.008	0	VEC	Lsr
Fcgrt	0	2.07087	0.742	0.015	0	VEC	Fcgrt
Adgrf5	0	2.06792	0.753	0.001	0	VEC	Adgrf5
Stra6	0	2.05918	0.72	0.001	0	VEC	Stra6
Ltbp4	0	2.03782	0.667	0.001	0	VEC	Ltbp4
Abcb1a	0	2.03077	0.731	0.001	0	VEC	Abcb1a
Kank3	0	2.01939	0.742	0.016	0	VEC	Kank3
Cavin2	0	2.01894	0.624	0.001	0	VEC	Cavin2
Slc7a5	0	1.98311	0.634	0.012	0	VEC	Slc7a5
Rasip1	0	1.95066	0.72	0.009	0	VEC	Rasip1
AU021092	0	1.92868	0.677	0.001	0	VEC	AU021092
Cavin1	0	1.92857	0.688	0.007	0	VEC	Cavin1
Vwf	0	1.91845	0.591	0.003	0	VEC	Vwf
Ebf12	0	1.91516	0.667	0.023	0	VEC	Ebf1
Tinagl1	0	1.89066	0.602	0.002	0	VEC	Tinagl1
Tns1	0	1.85175	0.667	0.006	0	VEC	Tns1
Cavin3	0	1.84863	0.71	0.019	0	VEC	Cavin3
Cd1512	0	1.83838	0.753	0.029	0	VEC	Cd151
Itga1	0	1.79205	0.667	0.007	0	VEC	Itga1
Pdgfrb	0	1.78848	0.505	0.01	0	VEC	Pdgfrb
Col4a1	0	1.77977	0.71	0.013	0	VEC	Col4a1
Utrn1	0	1.75026	0.613	0.013	0	VEC	Utrn
Mpzl11	0	1.74277	0.71	0.02	0	VEC	Mpzl1
Ets1	0	1.7354	0.645	0.011	0	VEC	Ets1
Pllp	0	1.73034	0.624	0.001	0	VEC	Pllp
Cyyr1	0	1.71597	0.602	0	0	VEC	Cyyr1
Cd93	0	1.7039	0.667	0.026	0	VEC	Cd93
Pakap.1	0	1.69067	0.667	0.008	0	VEC	Pakap.1
Edn1	0	1.69038	0.57	0.009	0	VEC	Edn1
Csrp21	0	1.69017	0.731	0.024	0	VEC	Csrp2
Cdh5	0	1.67836	0.71	0.001	0	VEC	Cdh5
Jcad	0	1.67424	0.613	0.007	0	VEC	Jcad
Srarp	0	1.67283	0.602	0	0	VEC	Srarp
Icam2	0	1.66716	0.731	0.005	0	VEC	Icam2
Grrp1	0	1.64918	0.688	0.002	0	VEC	Grrp1
Mal	0	1.64606	0.527	0	0	VEC	Mal
S1pr11	0	1.64597	0.699	0.022	0	VEC	S1pr1
Pls31	0	1.63549	0.634	0.016	0	VEC	Pls3
Lef1	0	1.60723	0.656	0.001	0	VEC	Lef1
Ece1	0	1.59133	0.667	0.02	0	VEC	Ece1
Hrct1	0	1.55827	0.591	0.002	0	VEC	Hrct1
Trim47	0	1.55041	0.613	0.009	0	VEC	Trim47
Paqr5	0	1.53411	0.57	0	0	VEC	Paqr5
Mecom	0	1.52491	0.602	0.001	0	VEC	Mecom
Mast41	0	1.48402	0.656	0.019	0	VEC	Mast4
F11r	0	1.47696	0.634	0.019	0	VEC	F11r
Tek	0	1.47504	0.624	0.001	0	VEC	Tek
Foxf2	0	1.47364	0.624	0	0	VEC	Foxf2
Slc7a1	0	1.47058	0.462	0.009	0	VEC	Slc7a1
Col4a2	0	1.47052	0.624	0.007	0	VEC	Col4a2
Plat	0	1.4584	0.495	0.012	0	VEC	Plat
Abcc9	0	1.43384	0.452	0	0	VEC	Abcc9
Ehd2	0	1.42095	0.645	0.006	0	VEC	Ehd2
Eva1b	0	1.40921	0.731	0.027	0	VEC	Eva1b
P2ry14	0	1.40655	0.376	0.006	0	VEC	P2ry14
Tmem204	0	1.40177	0.527	0.001	0	VEC	Tmem204
Islr21	0	1.39847	0.462	0.002	0	VEC	Islr2
Bgn	0	1.3901	0.527	0.001	0	VEC	Bgn
Ocln	0	1.36467	0.527	0.001	0	VEC	Ocln
Mrtfb	0	1.3614	0.624	0.02	0	VEC	Mrtfb
Mfsd2a	0	1.36094	0.452	0.001	0	VEC	Mfsd2a
Maoa	0	1.35849	0.527	0.008	0	VEC	Maoa
Tbx1	0	1.35044	0.505	0	0	VEC	Tbx1
Afap1l1	0	1.3423	0.591	0.006	0	VEC	Afap1l1
Pdgfb	0	1.32291	0.538	0.002	0	VEC	Pdgfb
Acer2	0	1.31654	0.505	0.014	0	VEC	Acer2
Gimap1	0	1.3022	0.538	0.002	0	VEC	Gimap1
Palmd	0	1.29226	0.548	0.001	0	VEC	Palmd
Bvht	0	1.28416	0.538	0.011	0	VEC	Bvht
Lims2	0	1.27855	0.527	0.001	0	VEC	Lims2
Degs2	0	1.24364	0.484	0.001	0	VEC	Degs2
Grasp	0	1.2256	0.43	0.004	0	VEC	Grasp
Ushbp1	0	1.22242	0.484	0.001	0	VEC	Ushbp1
Grap	0	1.22133	0.57	0.002	0	VEC	Grap
Mmrn2	0	1.21743	0.505	0.002	0	VEC	Mmrn2
Lamb2	0	1.20212	0.505	0.006	0	VEC	Lamb2
Smco4	0	1.19941	0.527	0.004	0	VEC	Smco4
Irx3	0	1.195	0.462	0.002	0	VEC	Irx3
Cracr2b	0	1.19445	0.484	0.003	0	VEC	Cracr2b
Myo1b1	0	1.19188	0.527	0.009	0	VEC	Myo1b
Apcdd1	0	1.18282	0.505	0.007	0	VEC	Apcdd1
Sod3	0	1.17887	0.387	0.005	0	VEC	Sod3
Tie1	0	1.17313	0.516	0	0	VEC	Tie1
Cgnl1	0	1.1712	0.527	0.003	0	VEC	Cgnl1
Robo4	0	1.15825	0.516	0	0	VEC	Robo4
Pde2a	0	1.15793	0.527	0.01	0	VEC	Pde2a
Rflnb	0	1.14654	0.473	0.006	0	VEC	Rflnb
Tgfbr2	0	1.14119	0.441	0.011	0	VEC	Tgfbr2
Gimap6	0	1.13584	0.495	0.003	0	VEC	Gimap6
Kitl1	0	1.12351	0.505	0.01	0	VEC	Kitl
Ppic	0	1.11765	0.516	0.001	0	VEC	Ppic
Ccdc141	0	1.10513	0.527	0.013	0	VEC	Ccdc141
Notch3	0	1.09932	0.376	0.001	0	VEC	Notch3
Cmtm8	0	1.09903	0.462	0.003	0	VEC	Cmtm8
Tdrp	0	1.08777	0.452	0.003	0	VEC	Tdrp
Tmem88	0	1.08422	0.495	0.004	0	VEC	Tmem88
Itga6	0	1.07647	0.538	0.008	0	VEC	Itga6
Thbd	0	1.07349	0.452	0.006	0	VEC	Thbd
Gper1	0	1.07234	0.344	0	0	VEC	Gper1
Hspa12b	0	1.06591	0.516	0.001	0	VEC	Hspa12b
Copz2	0	1.06037	0.473	0.013	0	VEC	Copz2
Ppfibp1	0	1.05471	0.43	0.008	0	VEC	Ppfibp1
Des	0	1.03049	0.355	0	0	VEC	Des
Efna1	0	1.03037	0.409	0.007	0	VEC	Efna1
Cthrc1	0	1.02855	0.419	0.006	0	VEC	Cthrc1
Rgs41	0	1.02636	0.333	0.006	0	VEC	Rgs4
Pir	0	1.02583	0.452	0.006	0	VEC	Pir
Rapgef4	0	1.00769	0.495	0.006	0	VEC	Rapgef4
Sema3c	0	1.00273	0.43	0.002	0	VEC	Sema3c
Gjc1	0	1.00091	0.387	0.005	0	VEC	Gjc1
Arap3	0	0.997708	0.473	0.006	0	VEC	Arap3
Hspg2	0	0.995715	0.473	0.002	0	VEC	Hspg2
Nos3	0	0.990582	0.452	0.009	0	VEC	Nos3
Nes	0	0.980913	0.419	0.007	0	VEC	Nes
Uaca	0	0.978554	0.441	0.008	0	VEC	Uaca
Gata2	0	0.978102	0.409	0	0	VEC	Gata2
St6galnac3	0	0.971328	0.409	0.004	0	VEC	St6galnac3
Tcf15	0	0.966955	0.333	0.001	0	VEC	Tcf15
Il34	0	0.963253	0.323	0.003	0	VEC	Il34
Gja4	0	0.951104	0.344	0	0	VEC	Gja4
Synm	0	0.950969	0.473	0.011	0	VEC	Synm
Foxc1	0	0.950815	0.441	0.001	0	VEC	Foxc1
Slc22a8	0	0.947594	0.312	0.001	0	VEC	Slc22a8
Sigirr	0	0.945592	0.387	0.002	0	VEC	Sigirr
Rhoj	0	0.944673	0.452	0.012	0	VEC	Rhoj
Flnb	0	0.941214	0.452	0.009	0	VEC	Flnb
Spry1	0	0.934742	0.387	0.004	0	VEC	Spry1
Gnb4	0	0.930414	0.43	0.004	0	VEC	Gnb4
Erg	0	0.922186	0.387	0	0	VEC	Erg
Eogt	0	0.913903	0.398	0.006	0	VEC	Eogt
She	0	0.91027	0.398	0	0	VEC	She
Iigp1	0	0.90714	0.301	0.004	0	VEC	Iigp1
Smagp	0	0.888714	0.387	0.002	0	VEC	Smagp
Rassf3	0	0.881505	0.43	0.009	0	VEC	Rassf3
Slco2b1	0	0.876367	0.376	0.001	0	VEC	Slco2b1
Kif26a	0	0.869241	0.366	0.001	0	VEC	Kif26a
Adm	0	0.868825	0.247	0.001	0	VEC	Adm
Arhgap29	0	0.858927	0.419	0.004	0	VEC	Arhgap29
Afap1l2	0	0.858659	0.323	0.001	0	VEC	Afap1l2
Lamc1	0	0.856368	0.43	0.01	0	VEC	Lamc1
Fkbp9	0	0.85461	0.441	0.01	0	VEC	Fkbp9
Nostrin	0	0.84884	0.333	0.003	0	VEC	Nostrin
Rasd1	0	0.844544	0.301	0.003	0	VEC	Rasd1
Myct1	0	0.828742	0.344	0	0	VEC	Myct1
Gpr4	0	0.826271	0.312	0.001	0	VEC	Gpr4
Cobll1	0	0.823815	0.387	0.001	0	VEC	Cobll1
Pcdh1	0	0.817963	0.398	0.008	0	VEC	Pcdh1
Slc38a5	0	0.810294	0.269	0	0	VEC	Slc38a5
Thsd1	0	0.808014	0.355	0.001	0	VEC	Thsd1
Sox18	0	0.788685	0.355	0	0	VEC	Sox18
Cdc42ep1	0	0.7806	0.366	0.008	0	VEC	Cdc42ep1
Saa3	0	4.07163	0.973	0.488	0	Myeloid	Saa3
Arg1	0	3.67861	0.666	0.056	0	Myeloid	Arg1
Pf4	0	3.1771	0.37	0.051	0	Myeloid	Pf4
Lyz2	0	3.15152	0.976	0.311	0	Myeloid	Lyz2
Plac8	0	2.93159	0.705	0.115	0	Myeloid	Plac8
Ccl5	0	2.82447	0.51	0.083	0	Myeloid	Ccl5
Ctss	0	2.75757	0.827	0.075	0	Myeloid	Ctss
Ctsc	0	2.71103	0.776	0.058	0	Myeloid	Ctsc
Ms4a6c	0	2.56201	0.685	0.023	0	Myeloid	Ms4a6c
Lgals11	0	2.51607	0.777	0.115	0	Myeloid	Lgals1
Tgfbi	0	2.51553	0.712	0.054	0	Myeloid	Tgfbi
Crip11	0	2.51029	0.733	0.088	0	Myeloid	Crip1
Ifitm31	0	2.48051	0.949	0.228	0	Myeloid	Ifitm3
Ly6c2	0	2.44868	0.527	0.042	0	Myeloid	Ly6c2
Actb	0	2.44441	0.998	0.66	0	Myeloid	Actb
Spp1	0	2.42142	0.362	0.063	0	Myeloid	Spp1
Tmsb103	0	2.41011	0.973	0.411	0	Myeloid	Tmsb10
Ms4a6d	0	2.32031	0.638	0.021	0	Myeloid	Ms4a6d
C1qb	0	2.30129	0.254	0.023	0	Myeloid	C1qb
AA467197	0	2.27923	0.784	0.186	0	Myeloid	AA467197
Hmox1	0	2.26412	0.617	0.107	0	Myeloid	Hmox1
Cd38	0	2.25629	0.647	0.035	0	Myeloid	Cd38
Ccl9	0	2.1978	0.493	0.043	0	Myeloid	Ccl9
Timp11	0	2.1551	0.533	0.072	0	Myeloid	Timp1
Ifi27l2a	0	2.14298	0.815	0.122	0	Myeloid	Ifi27l2a
Tspo	0	2.1267	0.864	0.149	0	Myeloid	Tspo
Fabp51	0	2.07827	0.449	0.095	0	Myeloid	Fabp5
Gpx1	0	2.07348	0.905	0.235	0	Myeloid	Gpx1
Ms4a4c	0	2.03662	0.413	0.014	0	Myeloid	Ms4a4c
Chil3	0	2.02392	0.379	0.013	0	Myeloid	Chil3
Hp	0	2.01486	0.882	0.241	0	Myeloid	Hp
Tmsb4x1	0	1.98507	0.999	0.729	0	Myeloid	Tmsb4x
Ccl2	0	1.98423	0.429	0.04	0	Myeloid	Ccl2
Ccl6	0	1.97872	0.571	0.081	0	Myeloid	Ccl6
Msr1	0	1.97429	0.518	0.012	0	Myeloid	Msr1
Pid11	0	1.95777	0.6	0.064	0	Myeloid	Pid1
Cfp	0	1.94996	0.597	0.045	0	Myeloid	Cfp
Ifi30	0	1.92309	0.57	0.037	0	Myeloid	Ifi30
Cd74	0	1.91186	0.535	0.082	0	Myeloid	Cd74
Fn11	0	1.88372	0.45	0.03	0	Myeloid	Fn1
Apoc2	0	1.88142	0.47	0.055	0	Myeloid	Apoc2
Fcgr2b	0	1.86607	0.58	0.04	0	Myeloid	Fcgr2b
Arhgdib	0	1.84205	0.813	0.13	0	Myeloid	Arhgdib
Aif1	0	1.84161	0.448	0.018	0	Myeloid	Aif1
S100a4	0	1.81859	0.472	0.036	0	Myeloid	S100a4
Pycard	0	1.81084	0.607	0.054	0	Myeloid	Pycard
Anxa21	0	1.79128	0.723	0.11	0	Myeloid	Anxa2
S100a102	0	1.79074	0.649	0.088	0	Myeloid	S100a10
Ly6e1	0	1.77755	0.604	0.096	0	Myeloid	Ly6e
AW112010	0	1.76567	0.393	0.025	0	Myeloid	AW112010
Clec4a1	0	1.75371	0.572	0.045	0	Myeloid	Clec4a1
Cybb	0	1.7511	0.559	0.039	0	Myeloid	Cybb
Fcgr3	0	1.72966	0.654	0.07	0	Myeloid	Fcgr3
Cfb	0	1.69248	0.409	0.016	0	Myeloid	Cfb
B2m	0	1.69084	0.989	0.407	0	Myeloid	B2m
Ctsh2	0	1.68871	0.584	0.072	0	Myeloid	Ctsh
Emp3	0	1.67346	0.6	0.061	0	Myeloid	Emp3
Ccl7	0	1.65885	0.223	0.019	0	Myeloid	Ccl7
Grn	0	1.62334	0.589	0.093	0	Myeloid	Grn
Arpc1b1	0	1.61141	0.883	0.207	0	Myeloid	Arpc1b
Lgals3	0	1.59377	0.809	0.181	0	Myeloid	Lgals3
Pirb	0	1.56107	0.573	0.059	0	Myeloid	Pirb
F13a1	0	1.5316	0.392	0.01	0	Myeloid	F13a1
Npc2	0	1.51541	0.755	0.188	0	Myeloid	Npc2
Sdc41	0	1.50609	0.538	0.111	0	Myeloid	Sdc4
Pfn1	0	1.50356	0.984	0.548	0	Myeloid	Pfn1
Fam49b	0	1.48098	0.7	0.132	0	Myeloid	Fam49b
Sdcbp	0	1.47536	0.843	0.226	0	Myeloid	Sdcbp
Sec61g	0	1.47098	0.929	0.433	0	Myeloid	Sec61g
Tagln21	0	1.45973	0.552	0.067	0	Myeloid	Tagln2
Emb1	0	1.43883	0.491	0.05	0	Myeloid	Emb
Ccr2	0	1.4385	0.31	0.012	0	Myeloid	Ccr2
Rap1b	0	1.43601	0.841	0.228	0	Myeloid	Rap1b
Gm100761	0	1.43125	0.708	0.195	0	Myeloid	Gm10076
Glrx	0	1.4209	0.547	0.073	0	Myeloid	Glrx
Alox5ap	0	1.40712	0.744	0.134	0	Myeloid	Alox5ap
Capg	0	1.40419	0.705	0.121	0	Myeloid	Capg
Cd52	0	1.38743	0.95	0.272	0	Myeloid	Cd52
Clec4a2	0	1.37759	0.419	0.033	0	Myeloid	Clec4a2
Prdx1	0	1.35841	0.917	0.44	0	Myeloid	Prdx1
Sh3bgrl	0	1.34877	0.543	0.095	0	Myeloid	Sh3bgrl
Ctsz	0	1.34699	0.842	0.241	0	Myeloid	Ctsz
Anxa52	0	1.33314	0.555	0.092	0	Myeloid	Anxa5
Ifi205	0	1.33061	0.216	0.006	0	Myeloid	Ifi205
Thbs1	0	1.32999	0.431	0.096	0	Myeloid	Thbs1
Srgn	0	1.32879	0.912	0.266	0	Myeloid	Srgn
Rpl101	0	1.32757	0.932	0.493	0	Myeloid	Rpl10
Clic11	0	1.31631	0.767	0.18	0	Myeloid	Clic1
Cyba	0	1.30344	0.949	0.304	0	Myeloid	Cyba
Rnaset2a	0	1.2811	0.535	0.098	0	Myeloid	Rnaset2a
Ass11	0	1.27742	0.387	0.056	0	Myeloid	Ass1
Coro1a	0	1.25901	0.624	0.107	0	Myeloid	Coro1a
Plin2	0	1.25074	0.507	0.071	0	Myeloid	Plin2
Pla2g7	0	1.24752	0.671	0.165	0	Myeloid	Pla2g7
Ms4a6b	0	1.24734	0.301	0.011	0	Myeloid	Ms4a6b
Atox1	0	1.24695	0.929	0.389	0	Myeloid	Atox1
Arpc2	0	1.23161	0.842	0.304	0	Myeloid	Arpc2
Ecm11	0	1.22867	0.321	0.021	0	Myeloid	Ecm1
Prdx5	0	1.22809	0.978	0.547	0	Myeloid	Prdx5
Vim3	0	1.22475	0.612	0.12	0	Myeloid	Vim
Clec4a3	0	1.20331	0.455	0.046	0	Myeloid	Clec4a3
Tpm41	0	1.20067	0.541	0.094	0	Myeloid	Tpm4
Myl12a1	0	1.19959	0.711	0.172	0	Myeloid	Myl12a
Sh3bgrl3	0	1.19779	0.95	0.362	0	Myeloid	Sh3bgrl3
Ms4a7	0	1.19702	0.242	0.008	0	Myeloid	Ms4a7
Csf1r	0	1.19143	0.404	0.037	0	Myeloid	Csf1r
Rpl36al	0	1.19043	0.845	0.333	0	Myeloid	Rpl36al
Sirpb1c	0	1.18989	0.337	0.017	0	Myeloid	Sirpb1c
Fcgr1	0	1.18956	0.308	0.008	0	Myeloid	Fcgr1
Tnip3	0	1.18927	0.24	0.012	0	Myeloid	Tnip3
Itgam	0	1.18849	0.386	0.03	0	Myeloid	Itgam
Fth1	0	1.18215	1	0.881	0	Myeloid	Fth1
Abracl	0	1.18107	0.511	0.068	0	Myeloid	Abracl
Ucp21	0	1.17139	0.391	0.038	0	Myeloid	Ucp2
Arpc5	0	1.16459	0.675	0.153	0	Myeloid	Arpc5
Cd302	0	1.16111	0.533	0.084	0	Myeloid	Cd302
Gatm1	0	1.15716	0.228	0.011	0	Myeloid	Gatm
Abca1	0	1.15687	0.397	0.048	0	Myeloid	Abca1
Sec61b	0	1.1549	0.761	0.259	0	Myeloid	Sec61b
Acp5	0	1.14593	0.431	0.053	0	Myeloid	Acp5
H2-Ab1	0	1.14486	0.3	0.047	0	Myeloid	H2-Ab1
Fcgr4	0	1.14426	0.426	0.046	0	Myeloid	Fcgr4
Hcls1	0	1.13698	0.513	0.075	0	Myeloid	Hcls1
Cd48	0	1.13216	0.352	0.024	0	Myeloid	Cd48
Picalm	0	1.12006	0.539	0.108	0	Myeloid	Picalm
Actr3	0	1.11942	0.623	0.161	0	Myeloid	Actr3
Psmb81	0	1.11807	0.499	0.08	0	Myeloid	Psmb8
Rpl392	0	1.11759	0.947	0.555	0	Myeloid	Rpl39
Ptpn18	0	1.11249	0.352	0.032	0	Myeloid	Ptpn18
S100a132	0	1.10804	0.465	0.076	0	Myeloid	S100a13
Mafb	0	1.10762	0.307	0.021	0	Myeloid	Mafb
Selenop1	0	1.10751	0.2	0.031	0	Myeloid	Selenop
Gda	0	1.097	0.377	0.036	0	Myeloid	Gda
Capza2	0	1.09415	0.821	0.316	0	Myeloid	Capza2
Ctsb	0	1.09305	0.909	0.488	0	Myeloid	Ctsb
Rps91	0	1.0914	0.97	0.624	0	Myeloid	Rps9
Rplp02	0	1.08907	0.937	0.506	0	Myeloid	Rplp0
Aprt	0	1.0854	0.582	0.13	0	Myeloid	Aprt
Gmfg	0	1.07957	0.712	0.14	0	Myeloid	Gmfg
Sdf2l1	0	1.07933	0.352	0.044	0	Myeloid	Sdf2l1
Ccr5	0	1.07552	0.271	0.008	0	Myeloid	Ccr5
Zeb21	0	1.07545	0.522	0.117	0	Myeloid	Zeb2
Gm6377	0	1.0712	0.283	0.015	0	Myeloid	Gm6377
App4	0	1.07109	0.612	0.166	0	Myeloid	App
Psma6	0	1.0592	0.603	0.178	0	Myeloid	Psma6
Arpc3	0	1.05784	0.765	0.233	0	Myeloid	Arpc3
Nme21	0	1.05307	0.765	0.25	0	Myeloid	Nme2
H2-K11	0	1.05249	0.723	0.198	0	Myeloid	H2-K1
Rpl352	0	1.05198	0.943	0.593	0	Myeloid	Rpl35
Lcp1	0	1.04954	0.622	0.115	0	Myeloid	Lcp1
Id21	0	1.04333	0.544	0.121	0	Myeloid	Id2
Ifitm6	0	1.04038	0.356	0.063	0	Myeloid	Ifitm6
Trem2	0	1.03759	0.209	0.008	0	Myeloid	Trem2
Itgb2	0	1.03386	0.469	0.063	0	Myeloid	Itgb2
Sod2	0	1.03252	0.928	0.475	0	Myeloid	Sod2
Tpt11	0	1.02983	0.915	0.467	0	Myeloid	Tpt1
Cndp2	0	1.02917	0.433	0.083	0	Myeloid	Cndp2
Pitpna	0	1.02494	0.59	0.159	0	Myeloid	Pitpna
Cdkn1a1	0	1.02262	0.424	0.062	0	Myeloid	Cdkn1a
Rnaset2b1	0	1.01981	0.391	0.066	0	Myeloid	Rnaset2b
Smpdl3a1	0	1.01576	0.289	0.017	0	Myeloid	Smpdl3a
Ifitm2	0	1.0148	0.966	0.359	0	Myeloid	Ifitm2
[truncated: 438 more rows]
